# Supplementary material for: Glacier-Fed Stream Biofilms Harbor Diverse Resistomes and Biosynthetic Gene Clusters
Source: Microbiol Spectr. 2023 Jan 23;11(1):e04069-22. doi: 10.1128/spectrum.04069-22 (PMC9927545; doi:10.1128/spectrum.04069-22)
Supplement: Supplemental file 2 — Table S2. Download spectrum.04069-22-s0003.xlsx, XLSX file, 0.01 MB [file spectrum.04069-22-s0003.xlsx]

## Sheet: Supp_table_2_AMR_category_gene_
AMR_category	n
acridine_dye	1
aminocoumarin	5
aminoglycoside	176
aminoglycoside:aminocoumarin	3
antibacterial_free_fatty_acids	2
bacitracin	3
beta-lactam	930
bicyclomycin	1
diaminopyrimidine	43
elfamycin	1
fluoroquinolone	75
fosfomycin	25
fusidic-acid	5
glycopeptide	77
MLS	103
multidrug	179
mupirocin	3
nitroimidazole	1
nucleoside	5
peptide	52
phenicol	50
pleuromutilin	1
polyamine:peptide	1
polymyxin	1
rifamycin	13
sulfonamide	4
tetracycline	70
triclosan	4
Unclassified	6
