# Supplementary material for: Glacier-Fed Stream Biofilms Harbor Diverse Resistomes and Biosynthetic Gene Clusters
Source: Microbiol Spectr. 2023 Jan 23;11(1):e04069-22. doi: 10.1128/spectrum.04069-22 (PMC9927545; doi:10.1128/spectrum.04069-22)
Supplement: Supplemental file 3 — Table S3. Download spectrum.04069-22-s0004.xlsx, XLSX file, 0.03 MB [file spectrum.04069-22-s0004.xlsx]

## Sheet: ERM_CARD_Prokaryotes
qseqid	sseqid	pident	length	mismatch	gapopen	qstart	qend	sstart	send	evalue	bitscore	qlen	slen
gb|AAS76623.1|ARO:3004606|erm(40)	tr|Q6PZ59|Q6PZ59_9MYCO	100	251	0	0	1	251	1	251	4.2e-141	510	251	251
gb|CDL65151.1|ARO:3003971|erm(44)	tr|A0A077RJG5|A0A077RJG5_STAXY	100	243	0	0	1	243	1	243	2.3e-131	477.6	243	243
gb|CAB37345.2|ARO:3004592|erm(32)	tr|A0A3R7LI72|A0A3R7LI72_9ACTN	100	280	0	0	1	280	1	280	6.2e-157	562.8	280	280
gb|AJF36617.1|ARO:3004596|erm(46)	tr|A0A0R5YJB2|A0A0R5YJB2_RHOHA	100	270	0	0	1	270	1	270	1.5e-155	558.1	270	270
GL_R10_GL11_UP_3_ARG_bac_287139_1|ERM(32)	tr|A0A4Q3MML5|A0A4Q3MML5_9BURK	100	68	0	0	1	68	143	210	6.5e-28	132.1	68	347
GL_R11_GL15_UP_1_ARG_bac_16260_2|ERM(49)	tr|A0A0U3SK83|A0A0U3SK83_9BACT	95.3	43	2	0	1	43	325	367	2.8e-16	92.8	43	367
GL_R19_GL16_UP_3_ARG_bac_541104_1|ERM(32)	tr|A0A4Q3MML5|A0A4Q3MML5_9BURK	100	67	0	0	1	67	145	211	4.2e-27	129.4	67	347
GL_R19_GL16_UP_3_ARG_bac_643866_3|ERM(36)	tr|A0A368B7N0|A0A368B7N0_9BACT	76.7	30	7	0	1	30	1	30	5.8e-05	54.7	30	449
GL_R19_GL16_UP_3_ARG_bac_1008624_1|ERM(32)	tr|A0A4Q5P9S8|A0A4Q5P9S8_9BURK	100	67	0	0	1	67	92	158	3.8e-28	132.9	67	280
GL_R19_GL16_UP_3_ARG_bac_1011979_1|ERM(32)	tr|A0A4Q5P9S8|A0A4Q5P9S8_9BURK	100	67	0	0	1	67	92	158	3.8e-28	132.9	67	280
GL_R19_GL16_UP_3_ARG_bac_1452955_1|ERM(32)	tr|A0A2G2D9S3|A0A2G2D9S3_9SPHN	83.5	91	15	0	1	91	1	91	1.4e-38	167.9	91	580
GL_R1_GL5_UP_1_ARG_bac_302666_3|ERM(35)	tr|K9VDB7|K9VDB7_9CYAN	50.4	129	63	1	2	129	3	131	1e-29	139	130	132
GL_R1_GL5_UP_1_ARG_bac_311070_3|ERM(46)	tr|A0A1S2VQS5|A0A1S2VQS5_9BACT	93.3	179	12	0	1	179	1	179	4.1e-98	366.7	179	633
GL_R1_GL5_UP_1_ARG_bac_385550_1|ERM(34)	tr|A0A3M1YKF8|A0A3M1YKF8_9BACT	55.6	81	36	0	24	104	267	347	1.3e-19	105.1	106	389
GL_R1_GL5_UP_1_ARG_bac_1453461_1|ERM(40)	tr|A0A257EXK5|A0A257EXK5_9RHOB	92.1	38	3	0	1	38	1	38	7.6e-10	71.2	38	444
GL_R1_GL5_UP_1_ARG_bac_1536920_1|ERM(36)	tr|A0A2E2RKK7|A0A2E2RKK7_9RHOB	53.6	138	64	0	1	138	1	138	2.2e-38	167.9	140	139
GL_R1_GL5_UP_1_ARG_bac_1544960_1|ERM(31)	tr|A0A1Q3U6B3|A0A1Q3U6B3_9SPHI	90.1	81	8	0	1	81	441	521	1.7e-30	141	81	521
GL_R1_GL5_UP_1_ARG_bac_1576906_1|ERM(47)	tr|A0A2K3USY5|A0A2K3USY5_9DEIO	48.5	268	135	2	1	266	22	288	6.9e-57	230.3	266	357
GL_R1_GL5_UP_1_ARG_bac_1620144_2|ERM(49)	tr|A0A1I7GE40|A0A1I7GE40_9BURK	93.9	33	2	0	1	33	227	259	8.7e-10	70.9	33	259
GL_R1_GL5_UP_1_ARG_bac_1640988_1|ERM(30)	tr|A0A1I1DU69|A0A1I1DU69_9BURK	94.5	309	13	1	1	309	220	524	1.1e-167	598.6	309	869
GL_R1_GL5_UP_1_ARG_bac_1656572_1|ERM(46)	tr|A0A1G6KS76|A0A1G6KS76_9BACT	73.9	261	68	0	2	262	71	331	3.6e-106	394	264	334
GL_R1_GL5_UP_1_ARG_bac_1941235_1|ERM(30)	tr|A0A0Q6M9E0|A0A0Q6M9E0_9BURK	78.9	90	19	0	2	91	223	312	1.1e-31	145.2	98	312
GL_R1_GL5_UP_1_ARG_bac_1978513_1|ERM(O)-LRM	tr|A0A3M1LJV7|A0A3M1LJV7_9BACT	58.5	171	70	1	1	171	172	341	4.9e-48	200.3	171	1020
GL_R1_GL5_UP_1_ARG_bac_1987649_1|ERM(36)	tr|A0A3D6CRT9|A0A3D6CRT9_9RHOB	96.6	88	3	0	1	88	621	708	1.9e-43	184.1	88	831
GL_R1_GL5_UP_1_ARG_bac_2133647_1|ERM(49)	tr|C5TA05|C5TA05_ACIDE	91.7	108	8	1	1	108	112	218	2.4e-48	200.7	108	257
GL_R1_GL5_UP_1_ARG_bac_2380662_1|ERM(40)	tr|A0A370FJZ0|A0A370FJZ0_9BURK	61.7	60	23	0	2	61	54	113	5.7e-13	82.4	66	117
GL_R1_GL5_UP_1_ARG_bac_2402172_1|ERM(49)	tr|A0A251WIY0|A0A251WIY0_9CYAN	86.6	82	11	0	19	100	1	82	5.2e-34	152.9	100	197
GL_R1_GL5_UP_1_ARG_bac_2521118_1|ERM(37)	tr|K9U9X7|K9U9X7_CHAP6	64.8	145	51	0	1	145	77	221	1.1e-48	202.2	148	948
GL_R1_GL5_UP_1_ARG_bac_2894050_1|ERM(46)	tr|A0A0Q8S2B6|A0A0Q8S2B6_9SPHN	71	183	52	1	1	183	366	547	2.5e-66	261.2	183	875
GL_R1_GL5_UP_1_ARG_bac_2914158_1|ERM(O)-LRM	tr|A0A316E9E5|A0A316E9E5_9BACT	71.1	152	44	0	1	152	99	250	1.7e-55	224.9	154	256
GL_R1_GL5_UP_1_ARG_bac_2914465_1|ERM(31)	tr|A0A1C0VUL1|A0A1C0VUL1_9CYAN	63.8	80	29	0	1	80	47	126	4.8e-20	106.3	86	141
GL_R1_GL5_UP_1_ARG_bac_3007198_1|ERM(40)	tr|A0A4Q5PBD6|A0A4Q5PBD6_9BURK	60.9	174	65	1	22	192	23	196	4.8e-52	213.8	193	782
GL_R20_GL16_DN_1_ARG_bac_115725_5|ERM(32)	tr|A0A098FZ78|A0A098FZ78_9PSED	89.3	28	3	0	1	28	55	82	3.3e-05	55.5	29	112
GL_R20_GL16_DN_1_ARG_bac_273349_1|ERM(38)	tr|A0A1P9WS18|A0A1P9WS18_9BACT	40.4	89	49	2	12	98	2	88	4.3e-07	63.5	103	94
GL_R20_GL16_DN_1_ARG_bac_277975_1|ERM(37)	tr|A0A2S7ITR7|A0A2S7ITR7_9BACT	55.1	69	29	1	14	80	1	69	8.5e-11	75.5	80	322
GL_R20_GL16_DN_1_ARG_bac_756893_1|ERM(40)	tr|A0A3N5IPK7|A0A3N5IPK7_9CHRO	61.2	85	31	1	1	83	20	104	1.9e-21	110.9	83	362
GL_R20_GL16_DN_1_ARG_bac_1023811_1|ERM(32)	tr|A0A3C0USD3|A0A3C0USD3_9BACT	63.8	69	25	0	1	69	107	175	7.3e-19	102.1	69	345
GL_R20_GL16_DN_1_ARG_bac_1023814_1|ERM(32)	tr|A0A3C0USD3|A0A3C0USD3_9BACT	63.8	69	25	0	1	69	107	175	7.3e-19	102.1	69	345
GL_R21_GL16_DN_2_ARG_bac_103489_4|ERM(42)	tr|A0A3M1NZH4|A0A3M1NZH4_9BACT	45.5	312	158	3	2	310	3	305	1.8e-72	282.3	318	310
GL_R21_GL16_DN_2_ARG_bac_133393_5|ERM(32)	tr|A0A098FZ78|A0A098FZ78_9PSED	89.3	28	3	0	1	28	55	82	3.3e-05	55.5	29	112
GL_R21_GL16_DN_2_ARG_bac_150807_3|ERM(42)	tr|A0A3M1NZH4|A0A3M1NZH4_9BACT	46	309	160	2	25	333	4	305	6.3e-71	277.3	340	310
GL_R21_GL16_DN_2_ARG_bac_590620_2|ERM(46)	tr|A0A419P0A6|A0A419P0A6_XANCA	58.5	41	17	0	1	41	3	43	4.3e-06	58.9	42	319
GL_R21_GL16_DN_2_ARG_bac_775134_1|ERM(34)	tr|A0A251W888|A0A251W888_9CYAN	63.2	68	25	0	1	68	75	142	1.1e-14	88.2	68	367
GL_R22_GL16_DN_3_ARG_bac_215264_1|ERM(40)	tr|A0A3M1EQQ1|A0A3M1EQQ1_9CHLR	84.4	45	7	0	2	46	10	54	1.9e-15	90.1	46	692
GL_R22_GL16_DN_3_ARG_bac_1336318_1|ERM(32)	tr|A0A076HTY8|A0A076HTY8_9BACT	68.3	82	26	0	6	87	17	98	4.6e-26	126.3	87	142
GL_R2_GL5_UP_2_ARG_bac_24659_3|ERM(46)	tr|A0A2N3G3Z3|A0A2N3G3Z3_9ACTN	48.6	138	59	2	47	176	1	134	9.9e-28	132.9	176	134
GL_R2_GL5_UP_2_ARG_bac_666863_1|ERM(49)	tr|A0A1G1T0H4|A0A1G1T0H4_9BACT	98	50	1	0	1	50	318	367	2.5e-21	109.8	50	367
GL_R2_GL5_UP_2_ARG_bac_1545196_1|ERM(30)	tr|A0A1G1T8T5|A0A1G1T8T5_9BACT	90.5	84	8	0	1	84	104	187	1.2e-35	158.3	96	386
GL_R2_GL5_UP_2_ARG_bac_1545210_1|ERM(30)	tr|A0A1G1T8T5|A0A1G1T8T5_9BACT	90.5	84	8	0	1	84	104	187	1.2e-35	158.3	96	386
GL_R2_GL5_UP_2_ARG_bac_1622711_1|ERM(30)	tr|A0A251WEV7|A0A251WEV7_9CYAN	73.3	101	20	2	1	95	221	320	4.1e-28	133.3	95	477
GL_R2_GL5_UP_2_ARG_bac_2142360_1|ERM(47)	tr|A0A1I7KLF0|A0A1I7KLF0_9BURK	90.1	91	5	1	1	91	276	362	3.9e-36	159.8	91	471
GL_R2_GL5_UP_2_ARG_bac_2371255_1|ERM(32)	tr|V5AJM0|V5AJM0_9PROT	98.5	67	1	0	1	67	161	227	2.9e-28	133.3	67	347
GL_R2_GL5_UP_2_ARG_bac_2371273_1|ERM(32)	tr|V5AJM0|V5AJM0_9PROT	98.5	67	1	0	1	67	161	227	2.9e-28	133.3	67	347
GL_R2_GL5_UP_2_ARG_bac_2498203_1|ERM(30)	tr|A0A2P2C4W1|A0A2P2C4W1_9ZZZZ	68.4	38	12	0	20	57	3	40	0.00088	52	70	135
GL_R2_GL5_UP_2_ARG_bac_2701540_2|ERM(36)	tr|K9UM32|K9UM32_CHAP6	95.7	23	1	0	1	23	702	724	0.00029	52	23	724
GL_R2_GL5_UP_2_ARG_bac_3352691_1|ERM(47)	tr|A0A1G9YCB2|A0A1G9YCB2_POLSJ	87.5	80	6	1	1	80	262	337	1.1e-29	138.3	80	469
GL_R2_GL5_UP_2_ARG_bac_3352694_1|ERM(47)	tr|A0A1G9YCB2|A0A1G9YCB2_POLSJ	87.5	80	6	1	1	80	262	337	1.1e-29	138.3	80	469
GL_R2_GL5_UP_2_ARG_bac_3973107_1|ERM(36)	tr|K9UM32|K9UM32_CHAP6	95.7	23	1	0	1	23	702	724	0.00029	52	23	724
GL_R2_GL5_UP_2_ARG_bac_4044858_1|ERM(49)	tr|A0A1G1T0H4|A0A1G1T0H4_9BACT	98	49	1	0	1	49	319	367	1.2e-20	107.5	49	367
GL_R3_GL5_UP_3_ARG_bac_217653_3|ERM(46)	tr|A0A2N3G3Z3|A0A2N3G3Z3_9ACTN	48.6	138	59	2	47	176	1	134	9.9e-28	132.9	176	134
GL_R3_GL5_UP_3_ARG_bac_644326_1|ERM(31)	tr|A0A0Q0ZVJ1|A0A0Q0ZVJ1_9SPHI	85.3	34	5	0	1	34	483	516	4.6e-07	62	38	522
GL_R3_GL5_UP_3_ARG_bac_936213_1|ERM(38)	tr|K9UGP2|K9UGP2_CHAP6	84.4	109	17	0	1	109	127	235	9.7e-50	205.3	109	413
GL_R3_GL5_UP_3_ARG_bac_1797649_1|ERM(30)	tr|M4ZG77|M4ZG77_9BRAD	75.8	66	14	1	12	77	2	65	1.2e-17	98.2	77	329
GL_R3_GL5_UP_3_ARG_bac_2146789_2|ERM(32)	tr|A0A3C0UJV3|A0A3C0UJV3_9FIRM	100	39	0	0	1	39	139	177	4.2e-11	75.5	39	348
GL_R56_GL46_UP_1_ARG_bac_13846_5|ERM(40)	tr|A0A257CU67|A0A257CU67_9BURK	57.4	129	54	1	1	128	11	139	1e-37	165.6	128	139
GL_R58_GL46_UP_3_ARG_bac_713_3|ERM(40)	tr|A0A257CU67|A0A257CU67_9BURK	57.4	129	54	1	1	128	11	139	1e-37	165.6	128	139
GL_R59_GL47_UP_1_ARG_bac_6691_3|ERM(40)	tr|A0A257CU67|A0A257CU67_9BURK	59	139	56	1	1	138	1	139	4.2e-42	180.3	138	139
GL_R59_GL47_UP_1_ARG_bac_435290_2|ERM(32)	tr|A0A4Q3MML5|A0A4Q3MML5_9BURK	100	60	0	0	1	60	146	205	1.6e-22	114	60	347
GL_R59_GL47_UP_1_ARG_bac_585484_1|ERM(42)	tr|A0A1S1U583|A0A1S1U583_9BURK	100	81	0	0	1	81	273	353	2.3e-35	157.1	81	659
GL_R59_GL47_UP_1_ARG_bac_771449_1|ERM(30)	tr|I4YPR7|I4YPR7_9RHIZ	85.4	48	7	0	1	48	194	241	3.3e-13	82.8	49	251
GL_R59_GL47_UP_1_ARG_bac_782648_2|ERM(46)	tr|A0A418Q360|A0A418Q360_9SPHN	95.7	23	1	0	2	24	67	89	0.00067	50.8	24	89
GL_R68_GL53_UP_2_ARG_bac_190893_3|ERM(40)	tr|A0A0Q5YWQ7|A0A0Q5YWQ7_9BURK	58.3	139	57	1	1	139	1	138	2.7e-36	161	139	139
GL_R68_GL53_UP_2_ARG_bac_233055_1|ERM(37)	tr|A0A4Q1HFK1|A0A4Q1HFK1_9BURK	61.1	36	14	0	1	36	1	36	0.00059	51.6	36	242
GL_R68_GL53_UP_2_ARG_bac_486142_1|ERM(38)	tr|A0A418WNX8|A0A418WNX8_9SPHN	71.9	32	9	0	1	32	1	32	0.00054	51.6	33	238
GL_R68_GL53_UP_2_ARG_bac_2000367_1|ERM(36)	tr|A0A261TRH5|A0A261TRH5_9BORD	57.3	75	30	1	1	75	233	305	6.6e-13	82.4	76	438
GL_R68_GL53_UP_2_ARG_bac_2140494_1|ERM(30)	tr|A1ZWK6|A1ZWK6_9BACT	63.9	36	13	0	1	36	401	436	0.00016	53.5	37	437
GL_R68_GL53_UP_2_ARG_bac_2725146_2|ERM(34)	tr|A0A2M8BM20|A0A2M8BM20_9BURK	86.2	87	12	0	3	89	246	332	2.4e-38	167.2	91	523
GL_R80_GL56_UP_1_ARG_bac_359574_1|ERM(32)	tr|A0A238LFW8|A0A238LFW8_9RHOB	74.2	62	16	0	6	67	41	102	2.2e-20	107.1	67	223
GL_R80_GL56_UP_1_ARG_bac_554599_1|ERM(41)	tr|A0A2D3RKF0|A0A2D3RKF0_9SPHN	61.8	34	13	0	1	34	10	43	2.3e-05	56.2	34	170
GL_R80_GL56_UP_1_ARG_bac_914282_2|ERM(35)	tr|A0A3C1Y2A9|A0A3C1Y2A9_9BURK	78.1	32	7	0	1	32	1	32	1.3e-07	63.5	32	109
GL_R80_GL56_UP_1_ARG_bac_1120017_1|ERM(47)	tr|A0A258R7A2|A0A258R7A2_9BURK	80.6	31	6	0	1	31	10	40	0.00087	50.8	31	283
GL_R80_GL56_UP_1_ARG_bac_1502796_2|ERM(35)	tr|A0A3C1Y2A9|A0A3C1Y2A9_9BURK	78.1	32	7	0	1	32	1	32	1.3e-07	63.5	32	109
GL_R80_GL56_UP_1_ARG_bac_1703933_1|ERM(49)	tr|A0A1G1T0H4|A0A1G1T0H4_9BACT	95.9	49	2	0	1	49	319	367	1e-19	104.4	49	367
GL_R80_GL56_UP_1_ARG_bac_1943370_1|ERM(32)	tr|A0A2S7IMB2|A0A2S7IMB2_9BACT	77.1	83	19	0	2	84	144	226	1.3e-28	135.6	145	230
GL_R81_GL56_UP_2_ARG_bac_5937_5|ERM(38)	tr|A0A4Q3X2B3|A0A4Q3X2B3_9BACT	69	71	22	0	1	71	1	71	9.2e-20	105.1	73	76
GL_R81_GL56_UP_2_ARG_bac_42891_7|ERM(38)	tr|A0A4Q3X2B3|A0A4Q3X2B3_9BACT	69	71	22	0	1	71	1	71	9.2e-20	105.1	73	76
GL_R81_GL56_UP_2_ARG_bac_149100_1|ERM(48)	tr|A0A3C0HJ53|A0A3C0HJ53_9GAMM	74.2	31	8	0	1	31	138	168	4.4e-06	58.5	33	171
GL_R81_GL56_UP_2_ARG_bac_153384_2|ERM(38)	tr|A0A3C2D9F0|A0A3C2D9F0_9BACT	87	69	8	1	8	75	1	69	1.6e-22	114.4	75	69
GL_R81_GL56_UP_2_ARG_bac_169296_4|ERM(30)	tr|A0A4R8CYV6|A0A4R8CYV6_9BACT	80.2	91	18	0	1	91	1	91	8.5e-39	168.7	92	184
GL_R81_GL56_UP_2_ARG_bac_174695_3|ERM(31)	tr|A0A1P9X4R4|A0A1P9X4R4_9BACT	74.9	191	48	0	37	227	2	192	1.5e-81	312	228	193
GL_R81_GL56_UP_2_ARG_bac_179600_1|ERM(42)	tr|A0A3M1NZH4|A0A3M1NZH4_9BACT	44.4	311	162	2	3	311	4	305	3.4e-71	278.1	318	310
GL_R81_GL56_UP_2_ARG_bac_245754_1|ERM(31)	tr|A0A2T1GDS7|A0A2T1GDS7_9CYAN	85.4	48	7	0	4	51	182	229	8.4e-20	104.8	51	293
GL_R81_GL56_UP_2_ARG_bac_788155_2|ERM(32)	tr|A0A418Q3N2|A0A418Q3N2_9SPHN	72.6	62	12	2	1	62	11	67	7.1e-16	92	65	309
GL_R81_GL56_UP_2_ARG_bac_1031870_2|ERM(31)	tr|A0A073JJ55|A0A073JJ55_9RHOB	67.7	31	10	0	2	32	7	37	8.1e-05	54.3	32	151
GL_R81_GL56_UP_2_ARG_bac_1118910_1|ERM(32)	tr|A0A4S3Q527|A0A4S3Q527_KOCRO	58.1	129	54	0	1	129	1	129	4e-34	153.7	130	205
GL_R81_GL56_UP_2_ARG_bac_1195761_1|ERM(40)	tr|A0A2S5R504|A0A2S5R504_9PROT	80.6	31	6	0	1	31	1	31	0.0001	53.9	31	314
GL_R81_GL56_UP_2_ARG_bac_1410174_1|ERM(31)	tr|A0A2T1GDS7|A0A2T1GDS7_9CYAN	83.3	48	8	0	4	51	182	229	2.5e-19	103.2	52	293
GL_R81_GL56_UP_2_ARG_bac_1553056_2|ERM(38)	tr|A0A085FV20|A0A085FV20_9BRAD	76.3	38	9	0	3	40	36	73	4.4e-08	65.5	40	75
GL_R8_GL11_UP_1_ARG_bac_494552_1|ERM(34)	tr|A0A2V8S5E1|A0A2V8S5E1_9BACT	80.6	62	12	0	1	62	203	264	1e-19	104.8	62	264
GL_R8_GL11_UP_1_ARG_bac_577553_2|ERM(36)	tr|Q5W1P6|Q5W1P6_YEREN	76.4	106	25	0	1	106	389	494	9e-38	165.6	115	502
GL_R9_GL11_UP_2_ARG_bac_1906403_2|ERM(32)	tr|A0A1J5BZB6|A0A1J5BZB6_9BURK	100	47	0	0	1	47	138	184	3.3e-15	89.4	47	347

## Sheet: ERM_CARD_Eukaryotes
qseqid	sseqid	pident	length	mismatch	gapopen	qstart	qend	sstart	send	evalue	bitscore	qlen	slen
gb|AAS76623.1|ARO:3004606|erm(40)	tr|Q6PZ59|Q6PZ59_9MYCO	100	251	0	0	1	251	1	251	4.2e-141	510	251	251
gb|CDL65151.1|ARO:3003971|erm(44)	tr|A0A077RJG5|A0A077RJG5_STAXY	100	243	0	0	1	243	1	243	2.3e-131	477.6	243	243
gb|CAB37345.2|ARO:3004592|erm(32)	tr|A0A3R7LI72|A0A3R7LI72_9ACTN	100	280	0	0	1	280	1	280	6.2e-157	562.8	280	280
gb|AJF36617.1|ARO:3004596|erm(46)	tr|A0A0R5YJB2|A0A0R5YJB2_RHOHA	100	270	0	0	1	270	1	270	1.5e-155	558.1	270	270
GL_R10_GL11_UP_3_ARG_euk_723988_1|ERM(32)	tr|A0A0G4F0X3|A0A0G4F0X3_9ALVE	42.9	70	29	2	24	93	346	404	3.9e-07	63.5	93	475
GL_R10_GL11_UP_3_ARG_euk_915018_1|ERM(32)	tr|A0A2V3J6Q5|A0A2V3J6Q5_9FLOR	40.6	69	31	2	9	77	3012	3070	0.00011	55.1	77	3147
GL_R10_GL11_UP_3_ARG_euk_1050128_1|ERM(32)	tr|F2UA02|F2UA02_SALR5	43.1	58	24	1	24	81	1615	1663	9.5e-05	55.5	83	1817
GL_R10_GL11_UP_3_ARG_euk_1848919_1|ERM(32)	tr|A0A0G4F0X3|A0A0G4F0X3_9ALVE	42.6	68	28	2	1	68	349	405	1.4e-06	61.2	68	475
GL_R11_GL15_UP_1_ARG_euk_71862_2|ERM(32)	tr|F2UA02|F2UA02_SALR5	43.1	58	24	1	9	66	1615	1663	3.4e-05	56.6	66	1817
GL_R11_GL15_UP_1_ARG_euk_87806_1|ERM(32)	tr|A0A2V3J6Q5|A0A2V3J6Q5_9FLOR	39.1	69	35	1	13	81	3009	3070	0.00017	54.7	89	3147
GL_R12_GL15_UP_2_ARG_euk_161344_1|ERM(32)	tr|A0A0L0DLB7|A0A0L0DLB7_THETB	39.1	92	47	1	2	93	637	719	2.9e-10	73.9	93	744
GL_R13_GL15_UP_3_ARG_euk_327859_1|ERM(32)	tr|F2UA02|F2UA02_SALR5	44.8	58	23	1	20	77	1615	1663	1.4e-05	58.2	81	1817
GL_R13_GL15_UP_3_ARG_euk_384141_1|ERM(32)	tr|A0A2V3J6Q5|A0A2V3J6Q5_9FLOR	42.2	64	30	1	3	66	3014	3070	6.5e-05	55.8	74	3147
GL_R13_GL15_UP_3_ARG_euk_771463_1|ERM(32)	tr|A0A0G4F0X3|A0A0G4F0X3_9ALVE	42.6	68	28	2	3	70	345	401	6.5e-07	62.4	70	475
GL_R1_GL5_UP_1_ARG_euk_2923983_1|ERM(39)	tr|A0A399E997|A0A399E997_9DEIN	45.6	182	96	3	75	255	32	211	1.3e-36	162.9	255	793
GL_R20_GL16_DN_1_ARG_euk_610207_1|ERM(49)	tr|A0A1Z5JL15|A0A1Z5JL15_FISSO	78.8	33	7	0	1	33	119	151	9.9e-06	57.4	33	232
GL_R2_GL5_UP_2_ARG_euk_708150_1|ERM(46)	tr|B7G049|B7G049_PHATC	80	30	6	0	1	30	23	52	2.6e-05	56.2	39	312
GL_R3_GL5_UP_3_ARG_euk_194116_3|ERM(K)	tr|A0A316E1E9|A0A316E1E9_9BACT	82.9	35	6	0	1	35	31	65	2.7e-09	69.3	35	919
GL_R80_GL56_UP_1_ARG_euk_1074746_1|ERM(32)	tr|A0A0Q7AVI6|A0A0Q7AVI6_9BURK	73	74	16	1	1	70	112	185	2.2e-18	100.5	70	276
GL_R8_GL11_UP_1_ARG_euk_373865_1|ERM(32)	tr|A0A0G4F0X3|A0A0G4F0X3_9ALVE	44.4	72	29	2	13	84	345	405	4.3e-08	66.6	86	475
GL_R8_GL11_UP_1_ARG_euk_735455_1|ERM(32)	tr|A0A2V3J6Q5|A0A2V3J6Q5_9FLOR	37.9	66	34	1	4	69	3010	3068	0.0003	53.5	69	3147
GL_R8_GL11_UP_1_ARG_euk_1338880_1|ERM(32)	tr|A0A0G4HBZ4|A0A0G4HBZ4_9ALVE	47.2	72	25	3	3	72	1461	1521	9.5e-09	68.6	73	1569
GL_R8_GL11_UP_1_ARG_euk_1856546_1|ERM(32)	tr|A0A0G4GWN8|A0A0G4GWN8_9ALVE	38.5	78	32	2	3	80	383	444	9.1e-05	55.5	80	506
GL_R8_GL11_UP_1_ARG_euk_2104012_1|ERM(32)	tr|A0A061RI72|A0A061RI72_9CHLO	43	86	34	4	3	86	873	945	4.3e-08	66.6	87	991
GL_R9_GL11_UP_2_ARG_euk_619959_1|ERM(32)	tr|A0A2R5GL17|A0A2R5GL17_9STRA	33.7	95	47	4	1	92	723	804	2.5e-06	60.8	92	869
GL_R9_GL11_UP_2_ARG_euk_1483557_1|ERM(32)	tr|A0A2V3J6Q5|A0A2V3J6Q5_9FLOR	39.4	66	33	1	15	80	3010	3068	0.00035	53.5	80	3147

## Sheet: TETA_CARD_Prokaryotes
qseqid	sseqid	pident	length	mismatch	gapopen	qstart	qend	sstart	send	evalue	bitscore	qlen	slen
gb|ACS83748.1|ARO:3000573|tet(43)	tr|D6MM08|D6MM08_9BACT	100	519	0	0	1	519	1	519	2.6e-249	870.5	519	519
gb|AKQ05891.1|ARO:3004613|Tet(47)	tr|A0A0H4TD17|A0A0H4TD17_9BACT	100	415	0	0	1	415	1	415	4e-237	829.7	415	415
gb|QBQ85438.1|ARO:3004719|Tet(X3)	tr|A0A335GAA5|A0A335GAA5_ACIBA	100	388	0	0	1	388	1	388	1.1e-223	785	388	388
gb|QBQ69719.1|ARO:3004720|Tet(X4)	tr|A0A3U6N1J7|A0A3U6N1J7_SALET	100	385	0	0	1	385	1	385	3.4e-222	780	385	385
gb|QIM09823.1|ARO:3005056|Tet(X6)	tr|A0A1A7KGZ5|A0A1A7KGZ5_9FLAO	100	378	0	0	1	378	1	378	2.1e-216	760.8	378	378
gb|WP_150378267.1|ARO:3005057|Tet(X5)	tr|A0A1H6J9F7|A0A1H6J9F7_9FLAO	96.6	388	13	0	1	388	1	388	3.1e-215	756.9	388	388
gb|CAC47933.1|ARO:3005166|Tet(X1)	tr|Q93L50|Q93L50_BACT4	100	359	0	0	1	359	1	359	1.6e-210	741.1	359	359
GL_R19_GL16_UP_3_ARG_bac_1068318_1|TETA(60)	tr|A0A419MXU2|A0A419MXU2_9SPHN	73.3	60	16	0	1	60	173	232	2.8e-17	96.7	62	233
GL_R1_GL5_UP_1_ARG_bac_172112_1|TETA(48)	tr|H8XR73|H8XR73_FLAIG	39.2	97	48	3	11	100	351	443	1.3e-08	68.6	101	484
GL_R1_GL5_UP_1_ARG_bac_331376_1|TETA(P)	tr|A0A226XA51|A0A226XA51_9BURK	39	295	180	0	1	295	269	563	2.4e-34	155.6	295	1171
GL_R1_GL5_UP_1_ARG_bac_715024_1|TETA(58)	tr|A0A2W5CL22|A0A2W5CL22_9SPHN	56.5	62	27	0	1	62	331	392	9.8e-12	78.6	78	413
GL_R1_GL5_UP_1_ARG_bac_1041494_1|CORYNEBACTERIUM	tr|A0A1H0ECC0|A0A1H0ECC0_POLSJ	81.2	160	30	0	1	160	402	561	1.5e-62	248.4	160	915
GL_R1_GL5_UP_1_ARG_bac_1283356_3|TETA(46)	tr|A0A087NEF7|A0A087NEF7_9SPHN	71.3	129	36	1	2	130	8	135	1e-45	192.2	130	135
GL_R1_GL5_UP_1_ARG_bac_2125898_1|CORYNEBACTERIUM	tr|K9UM18|K9UM18_CHAP6	82.4	85	14	1	1	84	21	105	3.6e-30	140.2	101	107
GL_R1_GL5_UP_1_ARG_bac_3085583_1|TETA(60)	tr|A0A2P7TDJ2|A0A2P7TDJ2_9SPHI	86.9	168	22	0	1	168	38	205	8.7e-82	312.4	168	211
GL_R20_GL16_DN_1_ARG_bac_397525_2|TETA(60)	tr|A0A4Q5W1P8|A0A4Q5W1P8_9BACT	77.1	35	8	0	1	35	594	628	1.9e-07	63.2	35	629
GL_R20_GL16_DN_1_ARG_bac_1025012_1|TETA(60)	tr|A0A4V5PWG3|A0A4V5PWG3_9SPHN	83	47	8	0	1	47	193	239	4.6e-12	79	48	239
GL_R22_GL16_DN_3_ARG_bac_666788_1|TETA(58)	tr|A0A4P2YL50|A0A4P2YL50_9PROT	81.9	116	21	0	1	116	14	129	2.6e-45	190.7	116	177
GL_R2_GL5_UP_2_ARG_bac_20975_4|TETA(P)	tr|A0A142HA48|A0A142HA48_9BACT	76.7	30	7	0	1	30	84	113	0.0003	52.4	31	119
GL_R2_GL5_UP_2_ARG_bac_102404_1|TETA(60)	tr|A0A3D9HIB3|A0A3D9HIB3_9PROT	53.6	56	26	0	2	57	155	210	1.9e-07	63.9	58	211
GL_R2_GL5_UP_2_ARG_bac_614688_1|CORYNEBACTERIUM	tr|A0A257EQJ4|A0A257EQJ4_9PROT	78.8	33	7	0	1	33	5	37	0.00093	50.8	33	373
GL_R2_GL5_UP_2_ARG_bac_1327650_1|CORYNEBACTERIUM	tr|A0A1G1TC79|A0A1G1TC79_9BACT	98	50	1	0	1	50	1	50	1e-17	97.8	50	434
GL_R2_GL5_UP_2_ARG_bac_2518396_1|TETA(60)	tr|A0A419MXU2|A0A419MXU2_9SPHN	71.7	53	15	0	1	53	180	232	6.3e-13	82	55	233
GL_R2_GL5_UP_2_ARG_bac_2561070_1|TETA(P)	tr|C6XCS9|C6XCS9_METGS	85.9	64	9	0	1	64	365	428	4.2e-24	119.4	65	432
GL_R2_GL5_UP_2_ARG_bac_2837908_2|TETA(46)	tr|A0A3B8Q4J3|A0A3B8Q4J3_9BACT	84.4	32	5	0	1	32	1	32	8.1e-05	54.3	32	334
GL_R2_GL5_UP_2_ARG_bac_3607738_2|TETA(P)	tr|A0A142HA48|A0A142HA48_9BACT	76.7	30	7	0	1	30	84	113	0.0003	52.4	31	119
GL_R3_GL5_UP_3_ARG_bac_542831_2|TETA(58)	tr|A0A3D1IAX6|A0A3D1IAX6_9BACT	49.1	106	52	1	1	106	3	106	1.5e-17	98.6	128	198
GL_R3_GL5_UP_3_ARG_bac_1251947_1|TETA(60)	tr|A0A0Q5CRG8|A0A0Q5CRG8_9RHIZ	95.7	69	3	0	1	69	256	324	9.2e-30	138.3	69	482
GL_R3_GL5_UP_3_ARG_bac_1257558_3|TETA(P)	tr|A0A142HA48|A0A142HA48_9BACT	76.7	30	7	0	1	30	84	113	0.0003	52.4	31	119
GL_R3_GL5_UP_3_ARG_bac_1571216_2|CORYNEBACTERIUM	tr|A0A1S2VBE1|A0A1S2VBE1_9BACT	63.6	44	16	0	1	44	1	44	2.7e-06	59.7	44	218
GL_R3_GL5_UP_3_ARG_bac_2094912_1|CORYNEBACTERIUM	tr|A0A3R8T0L8|A0A3R8T0L8_9BURK	68.3	41	13	0	1	41	547	587	6.5e-07	61.6	41	602
GL_R59_GL47_UP_1_ARG_bac_32686_1|TETA	tr|A0A1S6F2F2|A0A1S6F2F2_9BURK	93	343	24	0	1	343	1	343	1.6e-170	608.2	344	402
GL_R68_GL53_UP_2_ARG_bac_233832_1|TETA(P)	tr|A0A2G6F3A9|A0A2G6F3A9_9BACT	57.6	59	3	1	1	37	32	90	3.5e-07	62.4	37	90
GL_R68_GL53_UP_2_ARG_bac_293951_5|TETA(58)	tr|A0A2R7SJ16|A0A2R7SJ16_9BURK	63.2	171	63	0	3	173	2	172	2.2e-56	228	174	173
GL_R68_GL53_UP_2_ARG_bac_1327622_1|TETA(58)	tr|A0A1J5Q120|A0A1J5Q120_9ZZZZ	70.2	47	14	0	2	48	6	52	3.5e-10	72.8	51	200
GL_R68_GL53_UP_2_ARG_bac_1327635_1|TETA(58)	tr|A0A1M3JML6|A0A1M3JML6_9BURK	80	45	9	0	6	50	7	51	9.3e-11	74.7	51	196
GL_R68_GL53_UP_2_ARG_bac_2539904_2|TETA(46)	tr|A1VSC0|A1VSC0_POLNA	84	25	4	0	2	26	19	43	0.00079	50.8	28	444
GL_R80_GL56_UP_1_ARG_bac_163336_4|TETA(48)	tr|A0A1E4BPZ5|A0A1E4BPZ5_9MICO	87	322	42	0	1	322	1	322	1.2e-156	562	326	324
GL_R80_GL56_UP_1_ARG_bac_265242_1|TETA(58)	tr|A0A4R4DTA6|A0A4R4DTA6_9PROT	68.3	104	33	0	22	125	20	123	2.8e-35	157.5	132	126
GL_R80_GL56_UP_1_ARG_bac_327441_1|CORYNEBACTERIUM	tr|K9WTY9|K9WTY9_9NOST	61.2	67	26	0	2	68	374	440	8.6e-13	82	76	575
GL_R80_GL56_UP_1_ARG_bac_1674108_1|CORYNEBACTERIUM	tr|K9WTY9|K9WTY9_9NOST	61.2	67	26	0	2	68	374	440	1.1e-12	81.6	73	575
GL_R81_GL56_UP_2_ARG_bac_150863_2|TETA(48)	tr|A0A1L3SSA6|A0A1L3SSA6_9RHIZ	72.7	311	85	0	9	319	23	333	1.9e-117	431.8	322	346
GL_R81_GL56_UP_2_ARG_bac_159277_2|CORYNEBACTERIUM	tr|A0A1M3N8I2|A0A1M3N8I2_9DELT	40.9	433	221	5	15	418	16	442	2.4e-72	282.3	418	442
GL_R81_GL56_UP_2_ARG_bac_225123_2|TETA(58)	tr|A0A4R4DTA6|A0A4R4DTA6_9PROT	63	119	44	0	7	125	5	123	1.8e-34	154.8	132	126
GL_R81_GL56_UP_2_ARG_bac_307121_2|TETA(58)	tr|A0A257F0Z5|A0A257F0Z5_9RHOB	83.3	36	6	0	3	38	5	40	1.1e-08	67.4	38	368
GL_R81_GL56_UP_2_ARG_bac_675590_2|TETA(46)	tr|A0A1T5IP19|A0A1T5IP19_9BACT	44.9	89	49	0	4	92	348	436	1.6e-13	84.7	92	448
GL_R81_GL56_UP_2_ARG_bac_887771_1|TETA(P)	tr|A0A2S8A883|A0A2S8A883_9FLAO	83.9	31	5	0	1	31	332	362	3.1e-09	68.9	31	362
GL_R81_GL56_UP_2_ARG_bac_1168243_1|TETA(46)	tr|A0A2T4J4C3|A0A2T4J4C3_RHOBL	87.2	39	5	0	1	39	1	39	5.1e-09	68.6	39	803

## Sheet: TETA_CARD_Eukaryotes
qseqid	sseqid	pident	length	mismatch	gapopen	qstart	qend	sstart	send	evalue	bitscore	qlen	slen
gb|ACS83748.1|ARO:3000573|tet(43)	tr|D6MM08|D6MM08_9BACT	100	519	0	0	1	519	1	519	2.6e-249	870.5	519	519
gb|AKQ05891.1|ARO:3004613|Tet(47)	tr|A0A0H4TD17|A0A0H4TD17_9BACT	100	415	0	0	1	415	1	415	4e-237	829.7	415	415
gb|QBQ85438.1|ARO:3004719|Tet(X3)	tr|A0A335GAA5|A0A335GAA5_ACIBA	100	388	0	0	1	388	1	388	1.1e-223	785	388	388
gb|QBQ69719.1|ARO:3004720|Tet(X4)	tr|A0A3U6N1J7|A0A3U6N1J7_SALET	100	385	0	0	1	385	1	385	3.4e-222	780	385	385
gb|QIM09823.1|ARO:3005056|Tet(X6)	tr|A0A1A7KGZ5|A0A1A7KGZ5_9FLAO	100	378	0	0	1	378	1	378	2.1e-216	760.8	378	378
gb|WP_150378267.1|ARO:3005057|Tet(X5)	tr|A0A1H6J9F7|A0A1H6J9F7_9FLAO	96.6	388	13	0	1	388	1	388	3.1e-215	756.9	388	388
gb|CAC47933.1|ARO:3005166|Tet(X1)	tr|Q93L50|Q93L50_BACT4	100	359	0	0	1	359	1	359	1.6e-210	741.1	359	359
GL_R68_GL53_UP_2_ARG_euk_107535_2|TETA(58)	tr|A0A2N2T1F4|A0A2N2T1F4_9PROT	66.5	167	56	0	4	170	5	171	2e-57	231.5	172	173
GL_R1_GL5_UP_1_ARG_euk_308429_1|TETA(60)	tr|A0A397BRW8|A0A397BRW8_9STRA	40	120	70	2	1	118	217	336	1.6e-16	95.5	157	485
