# Supplementary material for: Glacier-Fed Stream Biofilms Harbor Diverse Resistomes and Biosynthetic Gene Clusters
Source: Microbiol Spectr. 2023 Jan 23;11(1):e04069-22. doi: 10.1128/spectrum.04069-22 (PMC9927545; doi:10.1128/spectrum.04069-22)
Supplement: Supplemental file 4 — Table S4. Download spectrum.04069-22-s0005.xlsx, XLSX file, 0.06 MB [file spectrum.04069-22-s0005.xlsx]

## Sheet: BGC_count_per_bin
Supplementary table 4: List of BGCs across all taxa
product_activity	product_class	bin	classification	group	Number_of_BGCs
antibacterial	NRP	concoct_10	Bacillariophyta	eukaryota	1
antibacterial	NRP	concoct_169	Bacillariophyta	eukaryota	2
antibacterial	NRP	concoct_171	Clunio marinus	eukaryota	1
antibacterial	NRP	concoct_233	Eukaryota	eukaryota	1
antibacterial	NRP	GL_R1_GL5_UP_1_L1.8.1.1_sub	d__Bacteria;p__Verrucomicrobiota;c__Verrucomicrobiae;o__Verrucomicrobiales;f__Akkermansiaceae;g__UBA1315;s__	bacteria	1
antibacterial	NRP	GL_R1_GL5_UP_1_L1.8.2	d__Bacteria;p__Verrucomicrobiota;c__Verrucomicrobiae;o__Verrucomicrobiales;f__Akkermansiaceae;g__UBA1315;s__	bacteria	1
antibacterial	NRP	GL_R1_GL5_UP_1_maxbin_res.006.fasta_sub	d__Bacteria;p__Cyanobacteria;c__Cyanobacteriia;o__Cyanobacteriales;f__Chamaesiphonaceae;g__Chamaesiphon;s__	bacteria	4
antibacterial	NRP	GL_R1_GL5_UP_1_maxbin_res.028.fasta_sub	d__Bacteria;p__Proteobacteria;c__Alphaproteobacteria;o__Rhizobiales;f__Beijerinckiaceae;g__;s__	bacteria	1
antibacterial	NRP	GL_R1_GL5_UP_1_maxbin_res.114.fasta_sub	d__Bacteria;p__Proteobacteria;c__Alphaproteobacteria;o__Sphingomonadales;f__Sphingomonadaceae;g__UBA1936;s__	bacteria	1
antibacterial	NRP	GL_R12_GL15_UP_2_L5.1	d__Bacteria;p__Bacteroidota;c__Bacteroidia;o__Flavobacteriales;f__Flavobacteriaceae;g__Flavobacterium;s__	bacteria	1
antibacterial	NRP	GL_R13_GL15_UP_3_L5_sub	d__Bacteria;p__Bacteroidota;c__Bacteroidia;o__Flavobacteriales;f__Flavobacteriaceae;g__Flavobacterium;s__	bacteria	1
antibacterial	NRP	GL_R18_GL16_UP_2_G13	d__Bacteria;p__Myxococcota;c__UBA727;o__UBA727;f__GCA-2721815;g__;s__	bacteria	1
antibacterial	NRP	GL_R18_GL16_UP_2_G5	d__Bacteria;p__Bdellovibrionota;c__Bacteriovoracia;o__Bacteriovoracales;f__Bacteriovoracaceae;g__Bacteriovorax;s__	bacteria	3
antibacterial	NRP	GL_R18_GL16_UP_2_L7.1.1.3	d__Bacteria;p__Proteobacteria;c__Alphaproteobacteria;o__Rickettsiales;f__Rickettsiaceae;g__GCA-2402195;s__	bacteria	2
antibacterial	NRP	GL_R18_GL16_UP_2_maxbin_res.020.fasta_sub	d__Bacteria;p__Bdellovibrionota;c__Bdellovibrionia;o__Bdellovibrionales;f__Bdellovibrionaceae;g__Pseudobdellovibrio;s__	bacteria	1
antibacterial	NRP	GL_R18_GL16_UP_2_maxbin_res.023.fasta_sub	d__Bacteria;p__Bacteroidota;c__Bacteroidia;o__Flavobacteriales;f__Flavobacteriaceae;g__Flavobacterium;s__	bacteria	1
antibacterial	NRP	GL_R18_GL16_UP_2_maxbin_res.028.fasta_sub	d__Bacteria;p__Proteobacteria;c__Gammaproteobacteria;o__Burkholderiales;f__Burkholderiaceae;g__Symbiobacter;s__	bacteria	1
antibacterial	NRP	GL_R18_GL16_UP_2_maxbin_res.056.fasta_sub	d__Bacteria;p__Cyanobacteria;c__Cyanobacteriia;o__Cyanobacteriales;f__Phormidiaceae;g__Microcoleus;s__	bacteria	3
antibacterial	NRP	GL_R19_GL16_UP_3_maxbin_res.018.fasta_sub	d__Bacteria;p__Bacteroidota;c__Bacteroidia;o__Flavobacteriales;f__Flavobacteriaceae;g__Flavobacterium;s__	bacteria	1
antibacterial	NRP	GL_R19_GL16_UP_3_maxbin_res.021.fasta_sub	d__Bacteria;p__Proteobacteria;c__Gammaproteobacteria;o__Burkholderiales;f__Burkholderiaceae;g__Polaromonas;s__	bacteria	1
antibacterial	NRP	GL_R19_GL16_UP_3_maxbin_res.059.fasta_sub	d__Bacteria;p__Cyanobacteria;c__Cyanobacteriia;o__Cyanobacteriales;f__Phormidiaceae;g__Microcoleus;s__	bacteria	1
antibacterial	NRP	GL_R2_GL5_UP_2_L1.1.6	d__Bacteria;p__Cyanobacteria;c__Cyanobacteriia;o__Cyanobacteriales;f__Chamaesiphonaceae;g__Chamaesiphon;s__	bacteria	1
antibacterial	NRP	GL_R2_GL5_UP_2_L3.1.3_sub	d__Bacteria;p__Verrucomicrobiota;c__Verrucomicrobiae;o__Verrucomicrobiales;f__Akkermansiaceae;g__;s__	bacteria	2
antibacterial	NRP	GL_R2_GL5_UP_2_maxbin_res.003.fasta_sub	d__Bacteria;p__Cyanobacteria;c__Cyanobacteriia;o__Cyanobacteriales;f__Chamaesiphonaceae;g__Chamaesiphon;s__	bacteria	1
antibacterial	NRP	GL_R20_GL16_DN_1_G27	d__Bacteria;p__Proteobacteria;c__Gammaproteobacteria;o__Xanthomonadales;f__Xanthomonadaceae;g__SCMT01;s__	bacteria	4
antibacterial	NRP	GL_R20_GL16_DN_1_maxbin_res.021.fasta_sub	d__Bacteria;p__Proteobacteria;c__Alphaproteobacteria;o__Sphingomonadales;f__Sphingomonadaceae;g__UBA1936;s__	bacteria	1
antibacterial	NRP	GL_R20_GL16_DN_1_maxbin_res.052.fasta_sub	d__Bacteria;p__Proteobacteria;c__Alphaproteobacteria;o__Rhodobacterales;f__Rhodobacteraceae;g__Cypionkella;s__	bacteria	1
antibacterial	NRP	GL_R21_GL16_DN_2_G12.2	d__Bacteria;p__Myxococcota;c__Polyangia;o__Polyangiales;f__Polyangiaceae;g__;s__	bacteria	1
antibacterial	NRP	GL_R21_GL16_DN_2_G2.4.2.2	d__Bacteria;p__Bacteroidota;c__Bacteroidia;o__Cytophagales;f__Spirosomaceae;g__;s__	bacteria	1
antibacterial	NRP	GL_R21_GL16_DN_2_G5.2.1.2	d__Bacteria;p__Proteobacteria;c__Alphaproteobacteria;o__Sphingomonadales;f__Sphingomonadaceae;g__UBA1936;s__	bacteria	1
antibacterial	NRP	GL_R21_GL16_DN_2_maxbin_res.007.fasta_sub	d__Bacteria;p__Bacteroidota;c__Bacteroidia;o__Cytophagales;f__Spirosomaceae;g__;s__	bacteria	1
antibacterial	NRP	GL_R21_GL16_DN_2_maxbin_res.010.fasta_sub	d__Bacteria;p__Cyanobacteria;c__Cyanobacteriia;o__Leptolyngbyales;f__Leptolyngbyaceae;g__Alkalinema;s__	bacteria	2
antibacterial	NRP	GL_R21_GL16_DN_2_maxbin_res.074.fasta_sub	d__Bacteria;p__Bacteroidota;c__Bacteroidia;o__Flavobacteriales;f__Flavobacteriaceae;g__Flavobacterium;s__	bacteria	1
antibacterial	NRP	GL_R21_GL16_DN_2_O18	d__Bacteria;p__Proteobacteria;c__Alphaproteobacteria;o__Rhodobacterales;f__Rhodobacteraceae;g__Cypionkella;s__	bacteria	1
antibacterial	NRP	GL_R21_GL16_DN_2_O21	d__Bacteria;p__Proteobacteria;c__Alphaproteobacteria;o__Rhodobacterales;f__Rhodobacteraceae;g__Cypionkella;s__	bacteria	1
antibacterial	NRP	GL_R21_GL16_DN_2_O26	d__Bacteria;p__Proteobacteria;c__Gammaproteobacteria;o__Xanthomonadales;f__Xanthomonadaceae;g__SCMT01;s__	bacteria	9
antibacterial	NRP	GL_R21_GL16_DN_2_P5.2	d__Bacteria;p__Myxococcota;c__Polyangia;o__Polyangiales;f__Polyangiaceae;g__;s__	bacteria	1
antibacterial	NRP	GL_R22_GL16_DN_3_G26_sub	d__Bacteria;p__Proteobacteria;c__Alphaproteobacteria;o__Rickettsiales;f__Rickettsiaceae;g__GCA-2402195;s__	bacteria	1
antibacterial	NRP	GL_R22_GL16_DN_3_maxbin_res.018.fasta_sub	d__Bacteria;p__Bacteroidota;c__Bacteroidia;o__Flavobacteriales;f__Flavobacteriaceae;g__Flavobacterium;s__	bacteria	1
antibacterial	NRP	GL_R22_GL16_DN_3_maxbin_res.050.fasta_sub	d__Bacteria;p__Cyanobacteria;c__Cyanobacteriia;o__Leptolyngbyales;f__Leptolyngbyaceae;g__Alkalinema;s__	bacteria	2
antibacterial	NRP	GL_R22_GL16_DN_3_O10.1.3.4	d__Bacteria;p__Bacteroidota;c__Bacteroidia;o__AKYH767;f__UBA4408;g__;s__	bacteria	1
antibacterial	NRP	GL_R3_GL5_UP_3_maxbin_res.020.fasta	d__Bacteria;p__Cyanobacteria;c__Cyanobacteriia;o__Cyanobacteriales;f__Chamaesiphonaceae;g__Chamaesiphon;s__	bacteria	3
antibacterial	NRP	GL_R3_GL5_UP_3_maxbin_res.020.fasta_sub	d__Bacteria;p__Cyanobacteria;c__Cyanobacteriia;o__Cyanobacteriales;f__Chamaesiphonaceae;g__Chamaesiphon;s__	bacteria	3
antibacterial	NRP	GL_R3_GL5_UP_3_maxbin_res.028.fasta_sub	d__Bacteria;p__Bacteroidota;c__Bacteroidia;o__Cytophagales;f__Spirosomaceae;g__Arcicella;s__	bacteria	1
antibacterial	NRP	GL_R3_GL5_UP_3_O4.11_sub	d__Bacteria;p__Cyanobacteria;c__Cyanobacteriia;o__Leptolyngbyales;f__Leptolyngbyaceae;g__Alkalinema;s__	bacteria	1
antibacterial	NRP	GL_R56_GL46_UP_1_maxbin_res.011.fasta_sub	d__Bacteria;p__Bacteroidota;c__Bacteroidia;o__Flavobacteriales;f__Flavobacteriaceae;g__Flavobacterium;s__	bacteria	1
antibacterial	NRP	GL_R58_GL46_UP_3_G6_sub	d__Bacteria;p__Cyanobacteria;c__Cyanobacteriia;o__Cyanobacteriales;f__Phormidiaceae;g__Microcoleus;s__	bacteria	1
antibacterial	NRP	GL_R59_GL47_UP_1_maxbin_res.005.fasta_sub	d__Bacteria;p__Bacteroidota;c__Bacteroidia;o__Flavobacteriales;f__Flavobacteriaceae;g__Flavobacterium;s__	bacteria	1
antibacterial	NRP	GL_R68_GL53_UP_2_L1.10	d__Bacteria;p__Verrucomicrobiota;c__Verrucomicrobiae;o__Verrucomicrobiales;f__V1-33;g__V1-33;s__	bacteria	1
antibacterial	NRP	GL_R68_GL53_UP_2_L1.15.2	d__Bacteria;p__Proteobacteria;c__Alphaproteobacteria;o__Sphingomonadales;f__Sphingomonadaceae;g__Novosphingobium;s__	bacteria	1
antibacterial	NRP	GL_R68_GL53_UP_2_maxbin_res.120.fasta_sub	d__Bacteria;p__Cyanobacteria;c__Cyanobacteriia;o__Cyanobacteriales;f__Chamaesiphonaceae;g__Chamaesiphon;s__	bacteria	4
antibacterial	NRP	GL_R8_GL11_UP_1_G1.2.2.1	d__Bacteria;p__Proteobacteria;c__Gammaproteobacteria;o__Burkholderiales;f__Burkholderiaceae;g__Polaromonas;s__	bacteria	1
antibacterial	NRP	GL_R80_GL56_UP_1_G16_sub	d__Bacteria;p__Cyanobacteria;c__Cyanobacteriia;o__Cyanobacteriales;f__Chamaesiphonaceae;g__;s__	bacteria	1
antibacterial	NRP	GL_R80_GL56_UP_1_G3.14_sub	d__Bacteria;p__Cyanobacteria;c__Cyanobacteriia;o__Cyanobacteriales;f__Phormidiaceae;g__Microcoleus;s__	bacteria	3
antibacterial	NRP	GL_R80_GL56_UP_1_G3.18.2	d__Bacteria;p__Proteobacteria;c__Gammaproteobacteria;o__Xanthomonadales;f__Xanthomonadaceae;g__SCMT01;s__	bacteria	2
antibacterial	NRP	GL_R80_GL56_UP_1_G3.60	d__Bacteria;p__Planctomycetota;c__UBA11346;o__UBA11346;f__UBA11346;g__BOG-1363;s__	bacteria	1
antibacterial	NRP	GL_R80_GL56_UP_1_L3.28.1.1	d__Bacteria;p__Proteobacteria;c__Alphaproteobacteria;o__Rhizobiales;f__Beijerinckiaceae;g__;s__	bacteria	1
antibacterial	NRP	GL_R80_GL56_UP_1_maxbin_res.107.fasta_sub	d__Bacteria;p__Proteobacteria;c__Gammaproteobacteria;o__Burkholderiales;f__Palsa-1005;g__;s__	bacteria	1
antibacterial	NRP	GL_R80_GL56_UP_1_O3.23.2.1_sub	d__Bacteria;p__Cyanobacteria;c__Cyanobacteriia;o__Leptolyngbyales;f__Leptolyngbyaceae;g__Alkalinema;s__	bacteria	1
antibacterial	NRP	GL_R80_GL56_UP_1_O3.8	d__Bacteria;p__Proteobacteria;c__Alphaproteobacteria;o__Rhodobacterales;f__Rhodobacteraceae;g__Tabrizicola;s__	bacteria	1
antibacterial	NRP	GL_R80_GL56_UP_1_O3.93	d__Bacteria;p__Proteobacteria;c__Alphaproteobacteria;o__Rhodobacterales;f__Rhodobacteraceae;g__;s__	bacteria	2
antibacterial	NRP	GL_R81_GL56_UP_2_G23	d__Bacteria;p__Acidobacteriota;c__Blastocatellia;o__Pyrinomonadales;f__Pyrinomonadaceae;g__SXVE01;s__	bacteria	1
antibacterial	NRP	GL_R81_GL56_UP_2_L3.16.1.2.1	d__Bacteria;p__Proteobacteria;c__Alphaproteobacteria;o__Rhodobacterales;f__Rhodobacteraceae;g__Cypionkella;s__	bacteria	1
antibacterial	NRP	GL_R81_GL56_UP_2_maxbin_res.001.fasta	d__Bacteria;p__Cyanobacteria;c__Cyanobacteriia;o__Cyanobacteriales;f__Phormidiaceae;g__Microcoleus;s__	bacteria	1
antibacterial	NRP	GL_R81_GL56_UP_2_maxbin_res.003.fasta_sub	d__Bacteria;p__Cyanobacteria;c__Cyanobacteriia;o__Leptolyngbyales;f__Leptolyngbyaceae;g__Alkalinema;s__	bacteria	1
antibacterial	NRP	GL_R81_GL56_UP_2_maxbin_res.011.fasta	d__Bacteria;p__Verrucomicrobiota;c__Verrucomicrobiae;o__Verrucomicrobiales;f__Akkermansiaceae;g__UBA1315;s__	bacteria	2
antibacterial	NRP	GL_R81_GL56_UP_2_maxbin_res.019.fasta_sub	d__Bacteria;p__Proteobacteria;c__Alphaproteobacteria;o__Sphingomonadales;f__Sphingomonadaceae;g__UBA1936;s__	bacteria	4
antibacterial	NRP	GL_R81_GL56_UP_2_maxbin_res.021.fasta	d__Bacteria;p__Gemmatimonadota;c__Gemmatimonadetes;o__Gemmatimonadales;f__Gemmatimonadaceae;g__;s__	bacteria	2
antibacterial	NRP	GL_R81_GL56_UP_2_maxbin_res.076.fasta_sub	d__Bacteria;p__Armatimonadota;c__Abditibacteria;o__Abditibacteriales;f__Abditibacteriaceae;g__;s__	bacteria	1
antibacterial	NRP	GL_R81_GL56_UP_2_O8_sub	d__Bacteria;p__Armatimonadota;c__Chthonomonadetes;o__Chthonomonadales;f__Chthonomonadaceae;g__;s__	bacteria	1
antibacterial	NRP	GL_R81_GL56_UP_2_P35_sub	d__Bacteria;p__Bacteroidota;c__Bacteroidia;o__Cytophagales;f__;g__;s__	bacteria	1
antibacterial	NRP	GL_R81_GL56_UP_2_P4.1.22_sub	d__Bacteria;p__Bacteroidota;c__Bacteroidia;o__Chitinophagales;f__Chitinophagaceae;g__Cnuella;s__	bacteria	1
antibacterial	NRP	GL_R9_GL11_UP_2_O4.2.1	d__Bacteria;p__Proteobacteria;c__Gammaproteobacteria;o__Burkholderiales;f__Burkholderiaceae;g__Polaromonas;s__	bacteria	1
antibacterial	NRP-Polyketide	GL_R1_GL5_UP_1_L1.8.1.1_sub	d__Bacteria;p__Verrucomicrobiota;c__Verrucomicrobiae;o__Verrucomicrobiales;f__Akkermansiaceae;g__UBA1315;s__	bacteria	1
antibacterial	NRP-Polyketide	GL_R1_GL5_UP_1_maxbin_res.004.fasta	d__Bacteria;p__Proteobacteria;c__Gammaproteobacteria;o__Burkholderiales;f__Burkholderiaceae;g__Rhizobacter;s__	bacteria	1
antibacterial	NRP-Polyketide	GL_R18_GL16_UP_2_G5	d__Bacteria;p__Bdellovibrionota;c__Bacteriovoracia;o__Bacteriovoracales;f__Bacteriovoracaceae;g__Bacteriovorax;s__	bacteria	1
antibacterial	NRP-Polyketide	GL_R18_GL16_UP_2_L7.2.1.1.6_sub	d__Bacteria;p__Cyanobacteria;c__Cyanobacteriia;o__Cyanobacteriales;f__Rubidibacteraceae;g__Rubidibacter;s__	bacteria	1
antibacterial	NRP-Polyketide	GL_R18_GL16_UP_2_O22.1	d__Bacteria;p__Bdellovibrionota;c__Bdellovibrionia;o__Bdellovibrionales;f__Bdellovibrionaceae;g__Pseudobdellovibrio;s__	bacteria	1
antibacterial	NRP-Polyketide	GL_R19_GL16_UP_3_maxbin_res.023.fasta_sub	d__Bacteria;p__Cyanobacteria;c__;o__;f__;g__;s__	bacteria	1
antibacterial	NRP-Polyketide	GL_R2_GL5_UP_2_maxbin_res.008.fasta	d__Bacteria;p__Proteobacteria;c__Gammaproteobacteria;o__Burkholderiales;f__Burkholderiaceae;g__Rhizobacter;s__	bacteria	1
antibacterial	NRP-Polyketide	GL_R21_GL16_DN_2_C5.2.1.1	d__Bacteria;p__Proteobacteria;c__Alphaproteobacteria;o__Sphingomonadales;f__Sphingomonadaceae;g__UBA1936;s__	bacteria	1
antibacterial	NRP-Polyketide	GL_R21_GL16_DN_2_G20	d__Bacteria;p__Verrucomicrobiota;c__Verrucomicrobiae;o__Verrucomicrobiales;f__Akkermansiaceae;g__UBA1315;s__	bacteria	1
antibacterial	NRP-Polyketide	GL_R21_GL16_DN_2_G24	d__Bacteria;p__Verrucomicrobiota;c__Verrucomicrobiae;o__Verrucomicrobiales;f__Akkermansiaceae;g__UBA1315;s__	bacteria	1
antibacterial	NRP-Polyketide	GL_R21_GL16_DN_2_O12	d__Bacteria;p__Proteobacteria;c__Alphaproteobacteria;o__Rhodobacterales;f__Rhodobacteraceae;g__Cypionkella;s__	bacteria	1
antibacterial	NRP-Polyketide	GL_R21_GL16_DN_2_O26	d__Bacteria;p__Proteobacteria;c__Gammaproteobacteria;o__Xanthomonadales;f__Xanthomonadaceae;g__SCMT01;s__	bacteria	2
antibacterial	NRP-Polyketide	GL_R21_GL16_DN_2_O34	d__Bacteria;p__Proteobacteria;c__Alphaproteobacteria;o__Rhodobacterales;f__Rhodobacteraceae;g__Cypionkella;s__	bacteria	1
antibacterial	NRP-Polyketide	GL_R3_GL5_UP_3_maxbin_res.015.fasta	d__Bacteria;p__Proteobacteria;c__Gammaproteobacteria;o__Burkholderiales;f__Burkholderiaceae;g__Rhizobacter;s__	bacteria	1
antibacterial	NRP-Polyketide	GL_R58_GL46_UP_3_G2.1	d__Bacteria;p__Proteobacteria;c__Gammaproteobacteria;o__Burkholderiales;f__Burkholderiaceae;g__Polaromonas;s__	bacteria	1
antibacterial	NRP-Polyketide	GL_R68_GL53_UP_2_maxbin_res.041.fasta_sub	d__Bacteria;p__Proteobacteria;c__Gammaproteobacteria;o__Burkholderiales;f__Burkholderiaceae;g__Limnohabitans;s__	bacteria	1
antibacterial	NRP-Polyketide	GL_R80_GL56_UP_1_G3.60	d__Bacteria;p__Planctomycetota;c__UBA11346;o__UBA11346;f__UBA11346;g__BOG-1363;s__	bacteria	1
antibacterial	NRP-Polyketide	GL_R80_GL56_UP_1_maxbin_res.016.fasta_sub	d__Bacteria;p__Proteobacteria;c__Gammaproteobacteria;o__Burkholderiales;f__Burkholderiaceae;g__Rhodoferax;s__	bacteria	1
antibacterial	NRP-Polyketide	GL_R80_GL56_UP_1_maxbin_res.183.fasta_sub	d__Bacteria;p__Bacteroidota;c__Bacteroidia;o__Chitinophagales;f__Saprospiraceae;g__M3007;s__	bacteria	1
antibacterial	NRP-Polyketide	GL_R80_GL56_UP_1_O3.23.2.1_sub	d__Bacteria;p__Cyanobacteria;c__Cyanobacteriia;o__Leptolyngbyales;f__Leptolyngbyaceae;g__Alkalinema;s__	bacteria	1
antibacterial	NRP-Polyketide	GL_R81_GL56_UP_2_L4.1.4.4_sub	d__Bacteria;p__Bacteroidota;c__Bacteroidia;o__Sphingobacteriales;f__Sphingobacteriaceae;g__Pedobacter;s__	bacteria	1
antibacterial	NRP-Polyketide	GL_R81_GL56_UP_2_maxbin_res.011.fasta	d__Bacteria;p__Verrucomicrobiota;c__Verrucomicrobiae;o__Verrucomicrobiales;f__Akkermansiaceae;g__UBA1315;s__	bacteria	1
antibacterial	NRP-Polyketide	GL_R81_GL56_UP_2_maxbin_res.033.fasta_sub	d__Bacteria;p__Gemmatimonadota;c__Gemmatimonadetes;o__Gemmatimonadales;f__Gemmatimonadaceae;g__;s__	bacteria	1
antibacterial	NRP-Polyketide	GL_R81_GL56_UP_2_O8_sub	d__Bacteria;p__Armatimonadota;c__Chthonomonadetes;o__Chthonomonadales;f__Chthonomonadaceae;g__;s__	bacteria	1
antibacterial	Other	GL_R1_GL5_UP_1_maxbin_res.004.fasta	d__Bacteria;p__Proteobacteria;c__Gammaproteobacteria;o__Burkholderiales;f__Burkholderiaceae;g__Rhizobacter;s__	bacteria	1
antibacterial	Other	GL_R19_GL16_UP_3_L2.1.4.1	d__Bacteria;p__Proteobacteria;c__Alphaproteobacteria;o__Rhodobacterales;f__Rhodobacteraceae;g__;s__	bacteria	2
antibacterial	Other	GL_R19_GL16_UP_3_L2.2.1.2.5_sub	d__Bacteria;p__Proteobacteria;c__Alphaproteobacteria;o__Rhodobacterales;f__Rhodobacteraceae;g__Cypionkella;s__	bacteria	1
antibacterial	Other	GL_R2_GL5_UP_2_maxbin_res.008.fasta	d__Bacteria;p__Proteobacteria;c__Gammaproteobacteria;o__Burkholderiales;f__Burkholderiaceae;g__Rhizobacter;s__	bacteria	1
antibacterial	Other	GL_R20_GL16_DN_1_C10.1.6_sub	d__Bacteria;p__Proteobacteria;c__Alphaproteobacteria;o__Sphingomonadales;f__Sphingomonadaceae;g__Sphingorhabdus_B;s__	bacteria	1
antibacterial	Other	GL_R20_GL16_DN_1_G27	d__Bacteria;p__Proteobacteria;c__Gammaproteobacteria;o__Xanthomonadales;f__Xanthomonadaceae;g__SCMT01;s__	bacteria	1
antibacterial	Other	GL_R20_GL16_DN_1_maxbin_res.020.fasta	d__Bacteria;p__Proteobacteria;c__Alphaproteobacteria;o__Rickettsiales;f__UBA998;g__;s__	bacteria	1
antibacterial	Other	GL_R21_GL16_DN_2_G2.4.2.2	d__Bacteria;p__Bacteroidota;c__Bacteroidia;o__Cytophagales;f__Spirosomaceae;g__;s__	bacteria	1
antibacterial	Other	GL_R21_GL16_DN_2_maxbin_res.007.fasta_sub	d__Bacteria;p__Bacteroidota;c__Bacteroidia;o__Cytophagales;f__Spirosomaceae;g__;s__	bacteria	1
antibacterial	Other	GL_R21_GL16_DN_2_maxbin_res.015.fasta_sub	d__Bacteria;p__Bacteroidota;c__Bacteroidia;o__Cytophagales;f__Spirosomaceae;g__REAB01;s__	bacteria	1
antibacterial	Other	GL_R21_GL16_DN_2_maxbin_res.016.fasta	d__Bacteria;p__Proteobacteria;c__Alphaproteobacteria;o__Rickettsiales;f__UBA998;g__;s__	bacteria	1
antibacterial	Other	GL_R21_GL16_DN_2_maxbin_res.074.fasta_sub	d__Bacteria;p__Bacteroidota;c__Bacteroidia;o__Flavobacteriales;f__Flavobacteriaceae;g__Flavobacterium;s__	bacteria	1
antibacterial	Other	GL_R21_GL16_DN_2_O1.2.2_sub	d__Bacteria;p__Bacteroidota;c__Bacteroidia;o__Cytophagales;f__Spirosomaceae;g__;s__	bacteria	1
antibacterial	Other	GL_R21_GL16_DN_2_O14.1.2_sub	d__Bacteria;p__Bdellovibrionota;c__Bdellovibrionia;o__Bdellovibrionales;f__Bdellovibrionaceae;g__Pseudobdellovibrio;s__	bacteria	1
antibacterial	Other	GL_R21_GL16_DN_2_O18	d__Bacteria;p__Proteobacteria;c__Alphaproteobacteria;o__Rhodobacterales;f__Rhodobacteraceae;g__Cypionkella;s__	bacteria	1
antibacterial	Other	GL_R21_GL16_DN_2_O21	d__Bacteria;p__Proteobacteria;c__Alphaproteobacteria;o__Rhodobacterales;f__Rhodobacteraceae;g__Cypionkella;s__	bacteria	1
antibacterial	Other	GL_R21_GL16_DN_2_P59	d__Bacteria;p__Proteobacteria;c__Alphaproteobacteria;o__Rickettsiales;f__UBA998;g__;s__	bacteria	1
antibacterial	Other	GL_R22_GL16_DN_3_maxbin_res.050.fasta_sub	d__Bacteria;p__Cyanobacteria;c__Cyanobacteriia;o__Leptolyngbyales;f__Leptolyngbyaceae;g__Alkalinema;s__	bacteria	1
antibacterial	Other	GL_R22_GL16_DN_3_maxbin_res.064.fasta_sub	d__Bacteria;p__Proteobacteria;c__Gammaproteobacteria;o__Burkholderiales;f__Burkholderiaceae;g__;s__	bacteria	1
antibacterial	Other	GL_R3_GL5_UP_3_G5_sub	d__Bacteria;p__Proteobacteria;c__Gammaproteobacteria;o__Burkholderiales;f__Burkholderiaceae;g__Rhizobacter;s__	bacteria	1
antibacterial	Other	GL_R3_GL5_UP_3_L11.1.1.4	d__Bacteria;p__Verrucomicrobiota;c__Verrucomicrobiae;o__Verrucomicrobiales;f__Akkermansiaceae;g__UBA1315;s__	bacteria	1
antibacterial	Other	GL_R3_GL5_UP_3_L17.1_sub	d__Bacteria;p__Bacteroidota;c__Bacteroidia;o__Cytophagales;f__Spirosomaceae;g__REAB01;s__	bacteria	1
antibacterial	Other	GL_R3_GL5_UP_3_L2.20_sub	d__Bacteria;p__Proteobacteria;c__Alphaproteobacteria;o__Rhodobacterales;f__Rhodobacteraceae;g__Tabrizicola;s__	bacteria	1
antibacterial	Other	GL_R3_GL5_UP_3_L20.1_sub	d__Bacteria;p__Bacteroidota;c__Bacteroidia;o__Cytophagales;f__Spirosomaceae;g__REAB01;s__	bacteria	1
antibacterial	Other	GL_R3_GL5_UP_3_L3.7_sub	d__Bacteria;p__Proteobacteria;c__Alphaproteobacteria;o__Rhodobacterales;f__Rhodobacteraceae;g__Tabrizicola;s__	bacteria	1
antibacterial	Other	GL_R3_GL5_UP_3_maxbin_res.012.fasta	d__Bacteria;p__Proteobacteria;c__Alphaproteobacteria;o__Rhizobiales;f__Beijerinckiaceae;g__;s__	bacteria	1
antibacterial	Other	GL_R3_GL5_UP_3_maxbin_res.012.fasta_sub	d__Bacteria;p__Proteobacteria;c__Alphaproteobacteria;o__Rhizobiales;f__Beijerinckiaceae;g__;s__	bacteria	1
antibacterial	Other	GL_R3_GL5_UP_3_maxbin_res.015.fasta	d__Bacteria;p__Proteobacteria;c__Gammaproteobacteria;o__Burkholderiales;f__Burkholderiaceae;g__Rhizobacter;s__	bacteria	1
antibacterial	Other	GL_R3_GL5_UP_3_maxbin_res.028.fasta_sub	d__Bacteria;p__Bacteroidota;c__Bacteroidia;o__Cytophagales;f__Spirosomaceae;g__Arcicella;s__	bacteria	1
antibacterial	Other	GL_R3_GL5_UP_3_O13.1.1.1	d__Bacteria;p__Verrucomicrobiota;c__Verrucomicrobiae;o__Verrucomicrobiales;f__Akkermansiaceae;g__UBA1315;s__	bacteria	1
antibacterial	Other	GL_R58_GL46_UP_3_maxbin_res.015.fasta_sub	d__Bacteria;p__Bacteroidota;c__Bacteroidia;o__Flavobacteriales;f__Flavobacteriaceae;g__Flavobacterium;s__	bacteria	1
antibacterial	Other	GL_R59_GL47_UP_1_maxbin_res.005.fasta_sub	d__Bacteria;p__Bacteroidota;c__Bacteroidia;o__Flavobacteriales;f__Flavobacteriaceae;g__Flavobacterium;s__	bacteria	1
antibacterial	Other	GL_R59_GL47_UP_1_maxbin_res.006.fasta	d__Bacteria;p__Bacteroidota;c__Bacteroidia;o__Flavobacteriales;f__Flavobacteriaceae;g__Flavobacterium;s__	bacteria	1
antibacterial	Other	GL_R68_GL53_UP_2_maxbin_res.063.fasta_sub	d__Bacteria;p__Bacteroidota;c__Bacteroidia;o__Chitinophagales;f__Chitinophagaceae;g__Ferruginibacter;s__	bacteria	1
antibacterial	Other	GL_R68_GL53_UP_2_maxbin_res.120.fasta_sub	d__Bacteria;p__Cyanobacteria;c__Cyanobacteriia;o__Cyanobacteriales;f__Chamaesiphonaceae;g__Chamaesiphon;s__	bacteria	2
antibacterial	Other	GL_R68_GL53_UP_2_O7.2.1.1.1	d__Bacteria;p__Proteobacteria;c__Gammaproteobacteria;o__Burkholderiales;f__Burkholderiaceae;g__Limnohabitans;s__	bacteria	1
antibacterial	Other	GL_R80_GL56_UP_1_G26	d__Bacteria;p__Actinobacteriota;c__Actinomycetia;o__Actinomycetales;f__Microbacteriaceae;g__Yonghaparkia;s__	bacteria	1
antibacterial	Other	GL_R80_GL56_UP_1_G3.18.2	d__Bacteria;p__Proteobacteria;c__Gammaproteobacteria;o__Xanthomonadales;f__Xanthomonadaceae;g__SCMT01;s__	bacteria	1
antibacterial	Other	GL_R80_GL56_UP_1_maxbin_res.183.fasta_sub	d__Bacteria;p__Bacteroidota;c__Bacteroidia;o__Chitinophagales;f__Saprospiraceae;g__M3007;s__	bacteria	1
antibacterial	Other	GL_R81_GL56_UP_2_G2.2	d__Bacteria;p__Bacteroidota;c__Bacteroidia;o__Cytophagales;f__Spirosomaceae;g__Fibrella;s__	bacteria	1
antibacterial	Other	GL_R81_GL56_UP_2_G20.2	d__Bacteria;p__Planctomycetota;c__Planctomycetes;o__Gemmatales;f__Gemmataceae;g__Fimbriiglobus;s__	bacteria	1
antibacterial	Polyketide	concoct_10	Bacillariophyta	eukaryota	3
antibacterial	Polyketide	concoct_17	Fragilariophycidae	eukaryota	1
antibacterial	Polyketide	concoct_68	Clunio marinus	eukaryota	2
antibacterial	Polyketide	GL_R1_GL5_UP_1_L1.8.1.1_sub	d__Bacteria;p__Verrucomicrobiota;c__Verrucomicrobiae;o__Verrucomicrobiales;f__Akkermansiaceae;g__UBA1315;s__	bacteria	1
antibacterial	Polyketide	GL_R1_GL5_UP_1_L1.8.2	d__Bacteria;p__Verrucomicrobiota;c__Verrucomicrobiae;o__Verrucomicrobiales;f__Akkermansiaceae;g__UBA1315;s__	bacteria	1
antibacterial	Polyketide	GL_R1_GL5_UP_1_maxbin_res.004.fasta	d__Bacteria;p__Proteobacteria;c__Gammaproteobacteria;o__Burkholderiales;f__Burkholderiaceae;g__Rhizobacter;s__	bacteria	2
antibacterial	Polyketide	GL_R1_GL5_UP_1_maxbin_res.028.fasta_sub	d__Bacteria;p__Proteobacteria;c__Alphaproteobacteria;o__Rhizobiales;f__Beijerinckiaceae;g__;s__	bacteria	1
antibacterial	Polyketide	GL_R13_GL15_UP_3_O3_sub	d__Bacteria;p__Bacteroidota;c__Bacteroidia;o__Cytophagales;f__Hymenobacteraceae;g__Hymenobacter;s__	bacteria	1
antibacterial	Polyketide	GL_R17_GL16_UP_1_maxbin_res.015.fasta_sub	d__Bacteria;p__Bacteroidota;c__Bacteroidia;o__Flavobacteriales;f__Flavobacteriaceae;g__Flavobacterium;s__	bacteria	1
antibacterial	Polyketide	GL_R18_GL16_UP_2_C2.2.1.1.1_sub	d__Bacteria;p__Proteobacteria;c__Gammaproteobacteria;o__Burkholderiales;f__Burkholderiaceae;g__Polaromonas;s__	bacteria	1
antibacterial	Polyketide	GL_R18_GL16_UP_2_G13	d__Bacteria;p__Myxococcota;c__UBA727;o__UBA727;f__GCA-2721815;g__;s__	bacteria	2
antibacterial	Polyketide	GL_R18_GL16_UP_2_G2.2.2	d__Bacteria;p__Proteobacteria;c__Gammaproteobacteria;o__Burkholderiales;f__Burkholderiaceae;g__Polaromonas;s__	bacteria	1
antibacterial	Polyketide	GL_R18_GL16_UP_2_G5	d__Bacteria;p__Bdellovibrionota;c__Bacteriovoracia;o__Bacteriovoracales;f__Bacteriovoracaceae;g__Bacteriovorax;s__	bacteria	1
antibacterial	Polyketide	GL_R18_GL16_UP_2_L19	d__Bacteria;p__Actinobacteriota;c__Acidimicrobiia;o__Acidimicrobiales;f__Ilumatobacteraceae;g__;s__	bacteria	1
antibacterial	Polyketide	GL_R18_GL16_UP_2_maxbin_res.006.fasta_sub	d__Bacteria;p__Bacteroidota;c__Bacteroidia;o__Flavobacteriales;f__Flavobacteriaceae;g__Flavobacterium;s__	bacteria	1
antibacterial	Polyketide	GL_R18_GL16_UP_2_O22.1	d__Bacteria;p__Bdellovibrionota;c__Bdellovibrionia;o__Bdellovibrionales;f__Bdellovibrionaceae;g__Pseudobdellovibrio;s__	bacteria	2
antibacterial	Polyketide	GL_R18_GL16_UP_2_O6.1.2_sub	d__Bacteria;p__Verrucomicrobiota;c__Verrucomicrobiae;o__Chthoniobacterales;f__Chthoniobacteraceae;g__;s__	bacteria	1
antibacterial	Polyketide	GL_R19_GL16_UP_3_G12.1.2.1.2	d__Bacteria;p__Verrucomicrobiota;c__Verrucomicrobiae;o__Verrucomicrobiales;f__Akkermansiaceae;g__UBA1315;s__	bacteria	1
antibacterial	Polyketide	GL_R19_GL16_UP_3_G15.1_sub	d__Bacteria;p__Bdellovibrionota;c__Bdellovibrionia;o__Bdellovibrionales;f__Bdellovibrionaceae;g__Pseudobdellovibrio;s__	bacteria	2
antibacterial	Polyketide	GL_R19_GL16_UP_3_G19	d__Bacteria;p__Myxococcota;c__UBA727;o__UBA727;f__GCA-2721815;g__;s__	bacteria	2
antibacterial	Polyketide	GL_R19_GL16_UP_3_L2.1.4.1	d__Bacteria;p__Proteobacteria;c__Alphaproteobacteria;o__Rhodobacterales;f__Rhodobacteraceae;g__;s__	bacteria	1
antibacterial	Polyketide	GL_R19_GL16_UP_3_maxbin_res.018.fasta_sub	d__Bacteria;p__Bacteroidota;c__Bacteroidia;o__Flavobacteriales;f__Flavobacteriaceae;g__Flavobacterium;s__	bacteria	1
antibacterial	Polyketide	GL_R19_GL16_UP_3_maxbin_res.021.fasta_sub	d__Bacteria;p__Proteobacteria;c__Gammaproteobacteria;o__Burkholderiales;f__Burkholderiaceae;g__Polaromonas;s__	bacteria	1
antibacterial	Polyketide	GL_R19_GL16_UP_3_maxbin_res.023.fasta_sub	d__Bacteria;p__Cyanobacteria;c__;o__;f__;g__;s__	bacteria	1
antibacterial	Polyketide	GL_R19_GL16_UP_3_maxbin_res.034.fasta_sub	d__Bacteria;p__Bacteroidota;c__Bacteroidia;o__Flavobacteriales;f__Flavobacteriaceae;g__Flavobacterium;s__	bacteria	1
antibacterial	Polyketide	GL_R19_GL16_UP_3_maxbin_res.059.fasta_sub	d__Bacteria;p__Cyanobacteria;c__Cyanobacteriia;o__Cyanobacteriales;f__Phormidiaceae;g__Microcoleus;s__	bacteria	1
antibacterial	Polyketide	GL_R19_GL16_UP_3_O12.1.1.1_sub	d__Bacteria;p__Verrucomicrobiota;c__Verrucomicrobiae;o__Chthoniobacterales;f__Chthoniobacteraceae;g__;s__	bacteria	2
antibacterial	Polyketide	GL_R19_GL16_UP_3_O5.1	d__Bacteria;p__Proteobacteria;c__Gammaproteobacteria;o__Burkholderiales;f__Burkholderiaceae;g__Limnohabitans;s__	bacteria	1
antibacterial	Polyketide	GL_R2_GL5_UP_2_L1.1.6	d__Bacteria;p__Cyanobacteria;c__Cyanobacteriia;o__Cyanobacteriales;f__Chamaesiphonaceae;g__Chamaesiphon;s__	bacteria	1
antibacterial	Polyketide	GL_R2_GL5_UP_2_L3.1.3_sub	d__Bacteria;p__Verrucomicrobiota;c__Verrucomicrobiae;o__Verrucomicrobiales;f__Akkermansiaceae;g__;s__	bacteria	1
antibacterial	Polyketide	GL_R2_GL5_UP_2_maxbin_res.008.fasta	d__Bacteria;p__Proteobacteria;c__Gammaproteobacteria;o__Burkholderiales;f__Burkholderiaceae;g__Rhizobacter;s__	bacteria	2
antibacterial	Polyketide	GL_R2_GL5_UP_2_maxbin_res.021.fasta_sub	d__Bacteria;p__Verrucomicrobiota;c__Verrucomicrobiae;o__Verrucomicrobiales;f__Akkermansiaceae;g__UBA1315;s__	bacteria	1
antibacterial	Polyketide	GL_R2_GL5_UP_2_maxbin_res.036.fasta_sub	d__Bacteria;p__Proteobacteria;c__Alphaproteobacteria;o__Sphingomonadales;f__Sphingomonadaceae;g__;s__	bacteria	1
antibacterial	Polyketide	GL_R2_GL5_UP_2_maxbin_res.048.fasta_sub	d__Bacteria;p__Bacteroidota;c__Bacteroidia;o__Cytophagales;f__Cyclobacteriaceae;g__SZUA-230;s__	bacteria	1
antibacterial	Polyketide	GL_R20_GL16_DN_1_G27	d__Bacteria;p__Proteobacteria;c__Gammaproteobacteria;o__Xanthomonadales;f__Xanthomonadaceae;g__SCMT01;s__	bacteria	8
antibacterial	Polyketide	GL_R20_GL16_DN_1_maxbin_res.052.fasta_sub	d__Bacteria;p__Proteobacteria;c__Alphaproteobacteria;o__Rhodobacterales;f__Rhodobacteraceae;g__Cypionkella;s__	bacteria	1
antibacterial	Polyketide	GL_R20_GL16_DN_1_maxbin_res.067.fasta_sub	d__Bacteria;p__Deinococcota;c__Deinococci;o__Deinococcales;f__;g__;s__	bacteria	1
antibacterial	Polyketide	GL_R21_GL16_DN_2_C5.2.1.1	d__Bacteria;p__Proteobacteria;c__Alphaproteobacteria;o__Sphingomonadales;f__Sphingomonadaceae;g__UBA1936;s__	bacteria	1
antibacterial	Polyketide	GL_R21_GL16_DN_2_G20	d__Bacteria;p__Verrucomicrobiota;c__Verrucomicrobiae;o__Verrucomicrobiales;f__Akkermansiaceae;g__UBA1315;s__	bacteria	1
antibacterial	Polyketide	GL_R21_GL16_DN_2_G24	d__Bacteria;p__Verrucomicrobiota;c__Verrucomicrobiae;o__Verrucomicrobiales;f__Akkermansiaceae;g__UBA1315;s__	bacteria	1
antibacterial	Polyketide	GL_R21_GL16_DN_2_maxbin_res.012.fasta_sub	d__Bacteria;p__Deinococcota;c__Deinococci;o__Deinococcales;f__;g__;s__	bacteria	1
antibacterial	Polyketide	GL_R21_GL16_DN_2_maxbin_res.022.fasta	d__Bacteria;p__Bacteroidota;c__Bacteroidia;o__Chitinophagales;f__Saprospiraceae;g__;s__	bacteria	1
antibacterial	Polyketide	GL_R21_GL16_DN_2_maxbin_res.024.fasta	d__Bacteria;p__Bacteroidota;c__Bacteroidia;o__Chitinophagales;f__Saprospiraceae;g__;s__	bacteria	1
antibacterial	Polyketide	GL_R21_GL16_DN_2_maxbin_res.074.fasta_sub	d__Bacteria;p__Bacteroidota;c__Bacteroidia;o__Flavobacteriales;f__Flavobacteriaceae;g__Flavobacterium;s__	bacteria	1
antibacterial	Polyketide	GL_R21_GL16_DN_2_maxbin_res.076.fasta_sub	d__Bacteria;p__Proteobacteria;c__Gammaproteobacteria;o__Xanthomonadales;f__Xanthomonadaceae;g__SCMT01;s__	bacteria	1
antibacterial	Polyketide	GL_R21_GL16_DN_2_O12	d__Bacteria;p__Proteobacteria;c__Alphaproteobacteria;o__Rhodobacterales;f__Rhodobacteraceae;g__Cypionkella;s__	bacteria	2
antibacterial	Polyketide	GL_R21_GL16_DN_2_O18	d__Bacteria;p__Proteobacteria;c__Alphaproteobacteria;o__Rhodobacterales;f__Rhodobacteraceae;g__Cypionkella;s__	bacteria	2
antibacterial	Polyketide	GL_R21_GL16_DN_2_O21	d__Bacteria;p__Proteobacteria;c__Alphaproteobacteria;o__Rhodobacterales;f__Rhodobacteraceae;g__Cypionkella;s__	bacteria	2
antibacterial	Polyketide	GL_R21_GL16_DN_2_O26	d__Bacteria;p__Proteobacteria;c__Gammaproteobacteria;o__Xanthomonadales;f__Xanthomonadaceae;g__SCMT01;s__	bacteria	5
antibacterial	Polyketide	GL_R21_GL16_DN_2_O34	d__Bacteria;p__Proteobacteria;c__Alphaproteobacteria;o__Rhodobacterales;f__Rhodobacteraceae;g__Cypionkella;s__	bacteria	2
antibacterial	Polyketide	GL_R22_GL16_DN_3_maxbin_res.018.fasta_sub	d__Bacteria;p__Bacteroidota;c__Bacteroidia;o__Flavobacteriales;f__Flavobacteriaceae;g__Flavobacterium;s__	bacteria	3
antibacterial	Polyketide	GL_R3_GL5_UP_3_C25_sub	d__Bacteria;p__Proteobacteria;c__Gammaproteobacteria;o__Burkholderiales;f__Burkholderiaceae;g__Rhizobacter;s__	bacteria	2
antibacterial	Polyketide	GL_R3_GL5_UP_3_L11.1.1.4	d__Bacteria;p__Verrucomicrobiota;c__Verrucomicrobiae;o__Verrucomicrobiales;f__Akkermansiaceae;g__UBA1315;s__	bacteria	1
antibacterial	Polyketide	GL_R3_GL5_UP_3_L17.1_sub	d__Bacteria;p__Bacteroidota;c__Bacteroidia;o__Cytophagales;f__Spirosomaceae;g__REAB01;s__	bacteria	1
antibacterial	Polyketide	GL_R3_GL5_UP_3_L20.1_sub	d__Bacteria;p__Bacteroidota;c__Bacteroidia;o__Cytophagales;f__Spirosomaceae;g__REAB01;s__	bacteria	1
antibacterial	Polyketide	GL_R3_GL5_UP_3_maxbin_res.015.fasta	d__Bacteria;p__Proteobacteria;c__Gammaproteobacteria;o__Burkholderiales;f__Burkholderiaceae;g__Rhizobacter;s__	bacteria	2
antibacterial	Polyketide	GL_R3_GL5_UP_3_maxbin_res.020.fasta	d__Bacteria;p__Cyanobacteria;c__Cyanobacteriia;o__Cyanobacteriales;f__Chamaesiphonaceae;g__Chamaesiphon;s__	bacteria	1
antibacterial	Polyketide	GL_R3_GL5_UP_3_maxbin_res.020.fasta_sub	d__Bacteria;p__Cyanobacteria;c__Cyanobacteriia;o__Cyanobacteriales;f__Chamaesiphonaceae;g__Chamaesiphon;s__	bacteria	1
antibacterial	Polyketide	GL_R3_GL5_UP_3_O13.1.1.1	d__Bacteria;p__Verrucomicrobiota;c__Verrucomicrobiae;o__Verrucomicrobiales;f__Akkermansiaceae;g__UBA1315;s__	bacteria	1
antibacterial	Polyketide	GL_R56_GL46_UP_1_L2.1.1.1.1	d__Bacteria;p__Verrucomicrobiota;c__Verrucomicrobiae;o__Verrucomicrobiales;f__Akkermansiaceae;g__UBA1315;s__	bacteria	1
antibacterial	Polyketide	GL_R56_GL46_UP_1_maxbin_res.011.fasta_sub	d__Bacteria;p__Bacteroidota;c__Bacteroidia;o__Flavobacteriales;f__Flavobacteriaceae;g__Flavobacterium;s__	bacteria	1
antibacterial	Polyketide	GL_R56_GL46_UP_1_P2.1.1.2.3	d__Bacteria;p__Cyanobacteria;c__Cyanobacteriia;o__Leptolyngbyales;f__Leptolyngbyaceae;g__Alkalinema;s__	bacteria	1
antibacterial	Polyketide	GL_R58_GL46_UP_3_G4.2.2	d__Bacteria;p__Verrucomicrobiota;c__Verrucomicrobiae;o__Verrucomicrobiales;f__Akkermansiaceae;g__UBA1315;s__	bacteria	1
antibacterial	Polyketide	GL_R58_GL46_UP_3_maxbin_res.015.fasta_sub	d__Bacteria;p__Bacteroidota;c__Bacteroidia;o__Flavobacteriales;f__Flavobacteriaceae;g__Flavobacterium;s__	bacteria	2
antibacterial	Polyketide	GL_R58_GL46_UP_3_maxbin_res.023.fasta_sub	d__Bacteria;p__Bacteroidota;c__Bacteroidia;o__Flavobacteriales;f__Flavobacteriaceae;g__Flavobacterium;s__	bacteria	1
antibacterial	Polyketide	GL_R59_GL47_UP_1_maxbin_res.006.fasta	d__Bacteria;p__Bacteroidota;c__Bacteroidia;o__Flavobacteriales;f__Flavobacteriaceae;g__Flavobacterium;s__	bacteria	3
antibacterial	Polyketide	GL_R68_GL53_UP_2_maxbin_res.145.fasta_sub	d__Bacteria;p__Bacteroidota;c__Bacteroidia;o__Chitinophagales;f__Saprospiraceae;g__;s__	bacteria	3
antibacterial	Polyketide	GL_R68_GL53_UP_2_maxbin_res.165.fasta_sub	d__Bacteria;p__Bacteroidota;c__Bacteroidia;o__;f__;g__;s__	bacteria	1
antibacterial	Polyketide	GL_R68_GL53_UP_2_O10.1.1.2_sub	d__Bacteria;p__Proteobacteria;c__Gammaproteobacteria;o__Pseudomonadales;f__Cellvibrionaceae;g__Cellvibrio;s__	bacteria	3
antibacterial	Polyketide	GL_R8_GL11_UP_1_L7	d__Bacteria;p__Bacteroidota;c__Bacteroidia;o__Cytophagales;f__Hymenobacteraceae;g__Hymenobacter;s__	bacteria	1
antibacterial	Polyketide	GL_R80_GL56_UP_1_G11.2	d__Bacteria;p__Myxococcota;c__Polyangia;o__Polyangiales;f__Polyangiaceae;g__;s__	bacteria	2
antibacterial	Polyketide	GL_R80_GL56_UP_1_G3.1.1.10	d__Bacteria;p__Verrucomicrobiota;c__Verrucomicrobiae;o__Verrucomicrobiales;f__Akkermansiaceae;g__UBA1315;s__	bacteria	1
antibacterial	Polyketide	GL_R80_GL56_UP_1_maxbin_res.003.fasta_sub	d__Bacteria;p__Bacteroidota;c__Bacteroidia;o__Cytophagales;f__Spirosomaceae;g__;s__	bacteria	1
antibacterial	Polyketide	GL_R80_GL56_UP_1_maxbin_res.007.fasta_sub	d__Bacteria;p__Cyanobacteria;c__Cyanobacteriia;o__Leptolyngbyales;f__Leptolyngbyaceae;g__Alkalinema;s__	bacteria	1
antibacterial	Polyketide	GL_R80_GL56_UP_1_maxbin_res.016.fasta_sub	d__Bacteria;p__Proteobacteria;c__Gammaproteobacteria;o__Burkholderiales;f__Burkholderiaceae;g__Rhodoferax;s__	bacteria	1
antibacterial	Polyketide	GL_R80_GL56_UP_1_maxbin_res.120.fasta_sub	d__Bacteria;p__Bacteroidota;c__Bacteroidia;o__AKYH767;f__2-12-FULL-35-15;g__;s__	bacteria	1
antibacterial	Polyketide	GL_R80_GL56_UP_1_maxbin_res.145.fasta_sub	d__Bacteria;p__Bacteroidota;c__Bacteroidia;o__Cytophagales;f__Cytophagaceae;g__;s__	bacteria	1
antibacterial	Polyketide	GL_R80_GL56_UP_1_O3.93	d__Bacteria;p__Proteobacteria;c__Alphaproteobacteria;o__Rhodobacterales;f__Rhodobacteraceae;g__;s__	bacteria	1
antibacterial	Polyketide	GL_R80_GL56_UP_1_O7.1.2.1.1	d__Bacteria;p__Actinobacteriota;c__Acidimicrobiia;o__Acidimicrobiales;f__Ilumatobacteraceae;g__;s__	bacteria	1
antibacterial	Polyketide	GL_R80_GL56_UP_1_P63	d__Bacteria;p__Bacteroidota;c__Bacteroidia;o__Cytophagales;f__Thermonemataceae;g__;s__	bacteria	1
antibacterial	Polyketide	GL_R81_GL56_UP_2_G20.2	d__Bacteria;p__Planctomycetota;c__Planctomycetes;o__Gemmatales;f__Gemmataceae;g__Fimbriiglobus;s__	bacteria	1
antibacterial	Polyketide	GL_R81_GL56_UP_2_L12.1.1	d__Bacteria;p__Myxococcota;c__Polyangia;o__Polyangiales;f__Polyangiaceae;g__;s__	bacteria	5
antibacterial	Polyketide	GL_R81_GL56_UP_2_L3.16.1.2.1	d__Bacteria;p__Proteobacteria;c__Alphaproteobacteria;o__Rhodobacterales;f__Rhodobacteraceae;g__Cypionkella;s__	bacteria	1
antibacterial	Polyketide	GL_R81_GL56_UP_2_maxbin_res.019.fasta_sub	d__Bacteria;p__Proteobacteria;c__Alphaproteobacteria;o__Sphingomonadales;f__Sphingomonadaceae;g__UBA1936;s__	bacteria	2
antibacterial	Polyketide	GL_R81_GL56_UP_2_maxbin_res.020.fasta_sub	d__Bacteria;p__Cyanobacteria;c__Cyanobacteriia;o__Leptolyngbyales;f__Leptolyngbyaceae;g__Alkalinema;s__	bacteria	1
antibacterial	Polyketide	GL_R81_GL56_UP_2_maxbin_res.021.fasta	d__Bacteria;p__Gemmatimonadota;c__Gemmatimonadetes;o__Gemmatimonadales;f__Gemmatimonadaceae;g__;s__	bacteria	3
antibacterial	Polyketide	GL_R81_GL56_UP_2_maxbin_res.040.fasta_sub	d__Bacteria;p__Proteobacteria;c__Gammaproteobacteria;o__Burkholderiales;f__Burkholderiaceae;g__VBDL01;s__	bacteria	1
antibacterial	Polyketide	GL_R81_GL56_UP_2_maxbin_res.108.fasta_sub	d__Bacteria;p__Bacteroidota;c__Bacteroidia;o__Cytophagales;f__Spirosomaceae;g__Spirosoma;s__	bacteria	1
antibacterial	Polyketide	GL_R81_GL56_UP_2_maxbin_res.131.fasta_sub	d__Bacteria;p__Bacteroidota;c__Bacteroidia;o__Chitinophagales;f__Saprospiraceae;g__M3007;s__	bacteria	1
antibacterial	Polyketide	GL_R81_GL56_UP_2_O30	d__Bacteria;p__Deinococcota;c__Deinococci;o__Deinococcales;f__;g__;s__	bacteria	1
antibacterial	Polyketide	GL_R9_GL11_UP_2_G10.2	d__Bacteria;p__Bacteroidota;c__Bacteroidia;o__Cytophagales;f__Hymenobacteraceae;g__Hymenobacter;s__	bacteria	1
antibacterial	Polyketide-Terpene	concoct_233	Eukaryota	eukaryota	1
antibacterial	Polyketide-Terpene	GL_R2_GL5_UP_2_maxbin_res.077.fasta	d__Bacteria;p__Actinobacteriota;c__Acidimicrobiia;o__Acidimicrobiales;f__Ilumatobacteraceae;g__;s__	bacteria	1
antibacterial	Polyketide-Terpene	GL_R80_GL56_UP_1_C7.1.1.1.2.1	d__Bacteria;p__Actinobacteriota;c__Acidimicrobiia;o__;f__;g__;s__	bacteria	1
antibacterial	Polyketide-Terpene	GL_R80_GL56_UP_1_G26	d__Bacteria;p__Actinobacteriota;c__Actinomycetia;o__Actinomycetales;f__Microbacteriaceae;g__Yonghaparkia;s__	bacteria	1
antibacterial	Polyketide-Terpene	GL_R80_GL56_UP_1_O7.2	d__Bacteria;p__Actinobacteriota;c__Acidimicrobiia;o__Acidimicrobiales;f__Ilumatobacteraceae;g__;s__	bacteria	1
antibacterial	Polyketide-Terpene	GL_R81_GL56_UP_2_G23	d__Bacteria;p__Acidobacteriota;c__Blastocatellia;o__Pyrinomonadales;f__Pyrinomonadaceae;g__SXVE01;s__	bacteria	1
antibacterial	Polyketide-Terpene	GL_R81_GL56_UP_2_O46	d__Bacteria;p__Patescibacteria;c__Saccharimonadia;o__Saccharimonadales;f__Saccharimonadaceae;g__UBA1547;s__	bacteria	1
antibacterial	RiPP	GL_R1_GL5_UP_1_B4.2.2.1.1.1.1.1_sub	d__Bacteria;p__Patescibacteria;c__Gracilibacteria;o__;f__;g__;s__	bacteria	1
antibacterial	RiPP	GL_R1_GL5_UP_1_G1.1_sub	d__Bacteria;p__Proteobacteria;c__Gammaproteobacteria;o__Burkholderiales;f__Burkholderiaceae;g__Rhizobacter;s__	bacteria	1
antibacterial	RiPP	GL_R1_GL5_UP_1_maxbin_res.004.fasta	d__Bacteria;p__Proteobacteria;c__Gammaproteobacteria;o__Burkholderiales;f__Burkholderiaceae;g__Rhizobacter;s__	bacteria	1
antibacterial	RiPP	GL_R1_GL5_UP_1_maxbin_res.024.fasta_sub	d__Bacteria;p__Patescibacteria;c__CG2-30-54-11;o__;f__;g__;s__	bacteria	1
antibacterial	RiPP	GL_R1_GL5_UP_1_maxbin_res.106.fasta_sub	d__Bacteria;p__Bacteroidota;c__Bacteroidia;o__Flavobacteriales;f__Flavobacteriaceae;g__UBA7684;s__	bacteria	1
antibacterial	RiPP	GL_R10_GL11_UP_3_O7	d__Bacteria;p__Proteobacteria;c__Gammaproteobacteria;o__Burkholderiales;f__Methylophilaceae;g__Methylotenera_A;s__	bacteria	1
antibacterial	RiPP	GL_R13_GL15_UP_3_O3_sub	d__Bacteria;p__Bacteroidota;c__Bacteroidia;o__Cytophagales;f__Hymenobacteraceae;g__Hymenobacter;s__	bacteria	1
antibacterial	RiPP	GL_R17_GL16_UP_1_G5	d__Bacteria;p__Bacteroidota;c__Bacteroidia;o__Cytophagales;f__Spirosomaceae;g__Arcicella;s__	bacteria	4
antibacterial	RiPP	GL_R17_GL16_UP_1_G6	d__Bacteria;p__Bacteroidota;c__Bacteroidia;o__Cytophagales;f__Hymenobacteraceae;g__Hymenobacter;s__	bacteria	1
antibacterial	RiPP	GL_R18_GL16_UP_2_G11_sub	d__Bacteria;p__Bacteroidota;c__Bacteroidia;o__Cytophagales;f__Hymenobacteraceae;g__Hymenobacter;s__	bacteria	2
antibacterial	RiPP	GL_R18_GL16_UP_2_G8.2	d__Bacteria;p__Bacteroidota;c__Bacteroidia;o__Cytophagales;f__Spirosomaceae;g__Arcicella;s__	bacteria	1
antibacterial	RiPP	GL_R18_GL16_UP_2_L7.1.1.3	d__Bacteria;p__Proteobacteria;c__Alphaproteobacteria;o__Rickettsiales;f__Rickettsiaceae;g__GCA-2402195;s__	bacteria	1
antibacterial	RiPP	GL_R18_GL16_UP_2_maxbin_res.020.fasta_sub	d__Bacteria;p__Bdellovibrionota;c__Bdellovibrionia;o__Bdellovibrionales;f__Bdellovibrionaceae;g__Pseudobdellovibrio;s__	bacteria	2
antibacterial	RiPP	GL_R18_GL16_UP_2_maxbin_res.023.fasta_sub	d__Bacteria;p__Bacteroidota;c__Bacteroidia;o__Flavobacteriales;f__Flavobacteriaceae;g__Flavobacterium;s__	bacteria	2
antibacterial	RiPP	GL_R18_GL16_UP_2_maxbin_res.033.fasta_sub	d__Bacteria;p__Verrucomicrobiota;c__Verrucomicrobiae;o__Verrucomicrobiales;f__Akkermansiaceae;g__UBA1315;s__	bacteria	1
antibacterial	RiPP	GL_R18_GL16_UP_2_maxbin_res.042.fasta_sub	d__Bacteria;p__Bacteroidota;c__Bacteroidia;o__Flavobacteriales;f__Flavobacteriaceae;g__Flavobacterium;s__	bacteria	1
antibacterial	RiPP	GL_R18_GL16_UP_2_O3.1	d__Bacteria;p__Proteobacteria;c__Alphaproteobacteria;o__Sphingomonadales;f__Sphingomonadaceae;g__Novosphingobium;s__	bacteria	1
antibacterial	RiPP	GL_R19_GL16_UP_3_L1.2.2.1.2_sub	d__Bacteria;p__Bacteroidota;c__Bacteroidia;o__Cytophagales;f__Spirosomaceae;g__Arcicella;s__	bacteria	2
antibacterial	RiPP	GL_R19_GL16_UP_3_maxbin_res.023.fasta_sub	d__Bacteria;p__Cyanobacteria;c__;o__;f__;g__;s__	bacteria	4
antibacterial	RiPP	GL_R19_GL16_UP_3_maxbin_res.054.fasta	d__Bacteria;p__Bacteroidota;c__Bacteroidia;o__AKYH767;f__;g__;s__	bacteria	1
antibacterial	RiPP	GL_R2_GL5_UP_2_B1.2.2.2.1.1_sub	d__Bacteria;p__Proteobacteria;c__Gammaproteobacteria;o__Burkholderiales;f__Burkholderiaceae;g__Rhizobacter;s__	bacteria	1
antibacterial	RiPP	GL_R2_GL5_UP_2_G1.2.2.1.1.1	d__Bacteria;p__Proteobacteria;c__Gammaproteobacteria;o__Burkholderiales;f__Burkholderiaceae;g__Polaromonas;s__	bacteria	1
antibacterial	RiPP	GL_R2_GL5_UP_2_L33_sub	d__Bacteria;p__Bacteroidota;c__Bacteroidia;o__Chitinophagales;f__Chitinophagaceae;g__RDXD01;s__	bacteria	1
antibacterial	RiPP	GL_R2_GL5_UP_2_maxbin_res.008.fasta	d__Bacteria;p__Proteobacteria;c__Gammaproteobacteria;o__Burkholderiales;f__Burkholderiaceae;g__Rhizobacter;s__	bacteria	1
antibacterial	RiPP	GL_R2_GL5_UP_2_maxbin_res.035.fasta	d__Bacteria;p__Calescibacterota;c__Calescibacteriia;o__;f__;g__;s__	bacteria	2
antibacterial	RiPP	GL_R2_GL5_UP_2_maxbin_res.048.fasta_sub	d__Bacteria;p__Bacteroidota;c__Bacteroidia;o__Cytophagales;f__Cyclobacteriaceae;g__SZUA-230;s__	bacteria	1
antibacterial	RiPP	GL_R2_GL5_UP_2_O21.2.2	d__Bacteria;p__UBP7;c__UBA6624;o__;f__;g__;s__	bacteria	1
antibacterial	RiPP	GL_R20_GL16_DN_1_C10.1.6_sub	d__Bacteria;p__Proteobacteria;c__Alphaproteobacteria;o__Sphingomonadales;f__Sphingomonadaceae;g__Sphingorhabdus_B;s__	bacteria	1
antibacterial	RiPP	GL_R20_GL16_DN_1_C7.1.2.1	d__Bacteria;p__UBP7;c__UBA6624;o__;f__;g__;s__	bacteria	1
antibacterial	RiPP	GL_R20_GL16_DN_1_C9.1.1.2.2	d__Bacteria;p__Proteobacteria;c__Gammaproteobacteria;o__Burkholderiales;f__Burkholderiaceae;g__Rhodoferax;s__	bacteria	1
antibacterial	RiPP	GL_R20_GL16_DN_1_G27	d__Bacteria;p__Proteobacteria;c__Gammaproteobacteria;o__Xanthomonadales;f__Xanthomonadaceae;g__SCMT01;s__	bacteria	2
antibacterial	RiPP	GL_R20_GL16_DN_1_L24_sub	d__Bacteria;p__Proteobacteria;c__Gammaproteobacteria;o__Burkholderiales;f__Methylophilaceae;g__Methylotenera_A;s__	bacteria	1
antibacterial	RiPP	GL_R20_GL16_DN_1_maxbin_res.021.fasta_sub	d__Bacteria;p__Proteobacteria;c__Alphaproteobacteria;o__Sphingomonadales;f__Sphingomonadaceae;g__UBA1936;s__	bacteria	1
antibacterial	RiPP	GL_R20_GL16_DN_1_maxbin_res.022.fasta	d__Bacteria;p__Bacteroidota;c__Bacteroidia;o__Chitinophagales;f__Chitinophagaceae;g__;s__	bacteria	1
antibacterial	RiPP	GL_R20_GL16_DN_1_P30	d__Bacteria;p__Deinococcota;c__Deinococci;o__Deinococcales;f__;g__;s__	bacteria	2
antibacterial	RiPP	GL_R21_GL16_DN_2_G2.4.2.2	d__Bacteria;p__Bacteroidota;c__Bacteroidia;o__Cytophagales;f__Spirosomaceae;g__;s__	bacteria	1
antibacterial	RiPP	GL_R21_GL16_DN_2_G5.1	d__Bacteria;p__Myxococcota;c__Polyangia;o__Polyangiales;f__Polyangiaceae;g__SXNL01;s__	bacteria	1
antibacterial	RiPP	GL_R21_GL16_DN_2_L5.1.1.2	d__Bacteria;p__Proteobacteria;c__Alphaproteobacteria;o__Sphingomonadales;f__Sphingomonadaceae;g__Sphingorhabdus_B;s__	bacteria	1
antibacterial	RiPP	GL_R21_GL16_DN_2_L5.2.2_sub	d__Bacteria;p__Proteobacteria;c__Alphaproteobacteria;o__Sphingomonadales;f__Sphingomonadaceae;g__UBA1936;s__	bacteria	1
antibacterial	RiPP	GL_R21_GL16_DN_2_maxbin_res.011.fasta	d__Bacteria;p__Bacteroidota;c__Bacteroidia;o__Chitinophagales;f__Chitinophagaceae;g__;s__	bacteria	1
antibacterial	RiPP	GL_R21_GL16_DN_2_maxbin_res.061.fasta_sub	d__Bacteria;p__Proteobacteria;c__Alphaproteobacteria;o__Rhizobiales;f__Beijerinckiaceae;g__;s__	bacteria	1
antibacterial	RiPP	GL_R21_GL16_DN_2_maxbin_res.074.fasta_sub	d__Bacteria;p__Bacteroidota;c__Bacteroidia;o__Flavobacteriales;f__Flavobacteriaceae;g__Flavobacterium;s__	bacteria	1
antibacterial	RiPP	GL_R21_GL16_DN_2_maxbin_res.088.fasta_sub	d__Bacteria;p__Proteobacteria;c__Alphaproteobacteria;o__;f__;g__;s__	bacteria	1
antibacterial	RiPP	GL_R21_GL16_DN_2_O1.2.2_sub	d__Bacteria;p__Bacteroidota;c__Bacteroidia;o__Cytophagales;f__Spirosomaceae;g__;s__	bacteria	1
antibacterial	RiPP	GL_R21_GL16_DN_2_O12.1	d__Bacteria;p__Myxococcota;c__Polyangia;o__Polyangiales;f__Polyangiaceae;g__;s__	bacteria	1
antibacterial	RiPP	GL_R21_GL16_DN_2_O26	d__Bacteria;p__Proteobacteria;c__Gammaproteobacteria;o__Xanthomonadales;f__Xanthomonadaceae;g__SCMT01;s__	bacteria	1
antibacterial	RiPP	GL_R21_GL16_DN_2_P73	d__Bacteria;p__Bacteroidota;c__Bacteroidia;o__Chitinophagales;f__Chitinophagaceae;g__;s__	bacteria	1
antibacterial	RiPP	GL_R22_GL16_DN_3_C42.1	d__Bacteria;p__Cyanobacteria;c__;o__;f__;g__;s__	bacteria	1
antibacterial	RiPP	GL_R22_GL16_DN_3_C8.1.1.1	d__Bacteria;p__Proteobacteria;c__Alphaproteobacteria;o__Sphingomonadales;f__Sphingomonadaceae;g__Sphingorhabdus_B;s__	bacteria	1
antibacterial	RiPP	GL_R22_GL16_DN_3_G26_sub	d__Bacteria;p__Proteobacteria;c__Alphaproteobacteria;o__Rickettsiales;f__Rickettsiaceae;g__GCA-2402195;s__	bacteria	2
antibacterial	RiPP	GL_R22_GL16_DN_3_O2.2	d__Bacteria;p__Bacteroidota;c__Bacteroidia;o__Cytophagales;f__Hymenobacteraceae;g__Hymenobacter;s__	bacteria	1
antibacterial	RiPP	GL_R22_GL16_DN_3_P1.2.1.3	d__Bacteria;p__Proteobacteria;c__Gammaproteobacteria;o__Burkholderiales;f__Burkholderiaceae;g__Polaromonas;s__	bacteria	1
antibacterial	RiPP	GL_R3_GL5_UP_3_G2.3.1.2_sub	d__Bacteria;p__Proteobacteria;c__Gammaproteobacteria;o__Burkholderiales;f__Burkholderiaceae;g__Polaromonas;s__	bacteria	1
antibacterial	RiPP	GL_R3_GL5_UP_3_G3.2.1	d__Bacteria;p__Proteobacteria;c__Gammaproteobacteria;o__Burkholderiales;f__Burkholderiaceae;g__Polaromonas;s__	bacteria	1
antibacterial	RiPP	GL_R3_GL5_UP_3_G5_sub	d__Bacteria;p__Proteobacteria;c__Gammaproteobacteria;o__Burkholderiales;f__Burkholderiaceae;g__Rhizobacter;s__	bacteria	2
antibacterial	RiPP	GL_R3_GL5_UP_3_L4.12_sub	d__Bacteria;p__Bacteroidota;c__Bacteroidia;o__Chitinophagales;f__Saprospiraceae;g__;s__	bacteria	1
antibacterial	RiPP	GL_R3_GL5_UP_3_L4.39	d__Bacteria;p__UBP7_A;c__4484-113;o__;f__;g__;s__	bacteria	1
antibacterial	RiPP	GL_R3_GL5_UP_3_maxbin_res.006.fasta_sub	d__Bacteria;p__Bacteroidota;c__Bacteroidia;o__Cytophagales;f__Spirosomaceae;g__Arcicella;s__	bacteria	2
antibacterial	RiPP	GL_R3_GL5_UP_3_maxbin_res.015.fasta	d__Bacteria;p__Proteobacteria;c__Gammaproteobacteria;o__Burkholderiales;f__Burkholderiaceae;g__Rhizobacter;s__	bacteria	1
antibacterial	RiPP	GL_R3_GL5_UP_3_maxbin_res.028.fasta_sub	d__Bacteria;p__Bacteroidota;c__Bacteroidia;o__Cytophagales;f__Spirosomaceae;g__Arcicella;s__	bacteria	3
antibacterial	RiPP	GL_R3_GL5_UP_3_maxbin_res.034.fasta_sub	d__Bacteria;p__UBP7;c__UBA6624;o__;f__;g__;s__	bacteria	1
antibacterial	RiPP	GL_R3_GL5_UP_3_maxbin_res.058.fasta_sub	d__Bacteria;p__UBP7;c__;o__;f__;g__;s__	bacteria	6
antibacterial	RiPP	GL_R3_GL5_UP_3_O35	d__Bacteria;p__Patescibacteria;c__UBA1384;o__2-12-FULL-50-11;f__;g__;s__	bacteria	1
antibacterial	RiPP	GL_R3_GL5_UP_3_O4.2.2.1.2_sub	d__Bacteria;p__Bacteroidota;c__Bacteroidia;o__Chitinophagales;f__Saprospiraceae;g__;s__	bacteria	1
antibacterial	RiPP	GL_R3_GL5_UP_3_O4.72	d__Bacteria;p__Patescibacteria;c__UBA1384;o__2-12-FULL-50-11;f__;g__;s__	bacteria	2
antibacterial	RiPP	GL_R56_GL46_UP_1_L1.1.1.2.1	d__Bacteria;p__Bacteroidota;c__Bacteroidia;o__Flavobacteriales;f__Flavobacteriaceae;g__Flavobacterium;s__	bacteria	1
antibacterial	RiPP	GL_R56_GL46_UP_1_L7_sub	d__Bacteria;p__Bacteroidota;c__Bacteroidia;o__Cytophagales;f__Spirosomaceae;g__Arcicella;s__	bacteria	1
antibacterial	RiPP	GL_R56_GL46_UP_1_P12	d__Bacteria;p__Cyanobacteria;c__Cyanobacteriia;o__Cyanobacteriales;f__Phormidiaceae;g__Microcoleus;s__	bacteria	3
antibacterial	RiPP	GL_R56_GL46_UP_1_P4	d__Bacteria;p__Bacteroidota;c__Bacteroidia;o__Flavobacteriales;f__Flavobacteriaceae;g__Flavobacterium;s__	bacteria	1
antibacterial	RiPP	GL_R58_GL46_UP_3_G1.2.1.1	d__Bacteria;p__Bacteroidota;c__Bacteroidia;o__Flavobacteriales;f__Flavobacteriaceae;g__Flavobacterium;s__	bacteria	1
antibacterial	RiPP	GL_R58_GL46_UP_3_G4.2.2	d__Bacteria;p__Verrucomicrobiota;c__Verrucomicrobiae;o__Verrucomicrobiales;f__Akkermansiaceae;g__UBA1315;s__	bacteria	1
antibacterial	RiPP	GL_R58_GL46_UP_3_G6_sub	d__Bacteria;p__Cyanobacteria;c__Cyanobacteriia;o__Cyanobacteriales;f__Phormidiaceae;g__Microcoleus;s__	bacteria	4
antibacterial	RiPP	GL_R58_GL46_UP_3_maxbin_res.015.fasta_sub	d__Bacteria;p__Bacteroidota;c__Bacteroidia;o__Flavobacteriales;f__Flavobacteriaceae;g__Flavobacterium;s__	bacteria	1
antibacterial	RiPP	GL_R58_GL46_UP_3_maxbin_res.023.fasta_sub	d__Bacteria;p__Bacteroidota;c__Bacteroidia;o__Flavobacteriales;f__Flavobacteriaceae;g__Flavobacterium;s__	bacteria	1
antibacterial	RiPP	GL_R58_GL46_UP_3_maxbin_res.030.fasta_sub	d__Bacteria;p__Verrucomicrobiota;c__Verrucomicrobiae;o__Verrucomicrobiales;f__Akkermansiaceae;g__UBA1315;s__	bacteria	1
antibacterial	RiPP	GL_R58_GL46_UP_3_P8	d__Bacteria;p__Bacteroidota;c__Bacteroidia;o__Cytophagales;f__Hymenobacteraceae;g__Hymenobacter;s__	bacteria	1
antibacterial	RiPP	GL_R59_GL47_UP_1_maxbin_res.006.fasta	d__Bacteria;p__Bacteroidota;c__Bacteroidia;o__Flavobacteriales;f__Flavobacteriaceae;g__Flavobacterium;s__	bacteria	2
antibacterial	RiPP	GL_R68_GL53_UP_2_G20	d__Bacteria;p__Deinococcota;c__Deinococci;o__Deinococcales;f__;g__;s__	bacteria	5
antibacterial	RiPP	GL_R68_GL53_UP_2_G59	d__Bacteria;p__Proteobacteria;c__Gammaproteobacteria;o__Burkholderiales;f__Burkholderiaceae;g__Polaromonas;s__	bacteria	1
antibacterial	RiPP	GL_R68_GL53_UP_2_maxbin_res.025.fasta	d__Bacteria;p__Bacteroidota;c__Bacteroidia;o__Chitinophagales;f__Saprospiraceae;g__;s__	bacteria	1
antibacterial	RiPP	GL_R68_GL53_UP_2_maxbin_res.026.fasta_sub	d__Bacteria;p__Cyanobacteria;c__Cyanobacteriia;o__Cyanobacteriales;f__Phormidiaceae;g__Microcoleus;s__	bacteria	3
antibacterial	RiPP	GL_R68_GL53_UP_2_maxbin_res.120.fasta_sub	d__Bacteria;p__Cyanobacteria;c__Cyanobacteriia;o__Cyanobacteriales;f__Chamaesiphonaceae;g__Chamaesiphon;s__	bacteria	1
antibacterial	RiPP	GL_R68_GL53_UP_2_maxbin_res.166.fasta_sub	d__Bacteria;p__Cyanobacteria;c__;o__;f__;g__;s__	bacteria	1
antibacterial	RiPP	GL_R68_GL53_UP_2_O4.4.2.1_sub	d__Bacteria;p__Bacteroidota;c__Bacteroidia;o__Chitinophagales;f__Saprospiraceae;g__;s__	bacteria	1
antibacterial	RiPP	GL_R8_GL11_UP_1_G1.2.2.1	d__Bacteria;p__Proteobacteria;c__Gammaproteobacteria;o__Burkholderiales;f__Burkholderiaceae;g__Polaromonas;s__	bacteria	1
antibacterial	RiPP	GL_R8_GL11_UP_1_O1.1.3	d__Bacteria;p__Proteobacteria;c__Gammaproteobacteria;o__Burkholderiales;f__Methylophilaceae;g__Methylotenera_A;s__	bacteria	1
antibacterial	RiPP	GL_R80_GL56_UP_1_G11.2	d__Bacteria;p__Myxococcota;c__Polyangia;o__Polyangiales;f__Polyangiaceae;g__;s__	bacteria	3
antibacterial	RiPP	GL_R80_GL56_UP_1_G16_sub	d__Bacteria;p__Cyanobacteria;c__Cyanobacteriia;o__Cyanobacteriales;f__Chamaesiphonaceae;g__;s__	bacteria	1
antibacterial	RiPP	GL_R80_GL56_UP_1_G3.14_sub	d__Bacteria;p__Cyanobacteria;c__Cyanobacteriia;o__Cyanobacteriales;f__Phormidiaceae;g__Microcoleus;s__	bacteria	2
antibacterial	RiPP	GL_R80_GL56_UP_1_G3.18.2	d__Bacteria;p__Proteobacteria;c__Gammaproteobacteria;o__Xanthomonadales;f__Xanthomonadaceae;g__SCMT01;s__	bacteria	3
antibacterial	RiPP	GL_R80_GL56_UP_1_L3.19.1	d__Bacteria;p__Proteobacteria;c__Gammaproteobacteria;o__Burkholderiales;f__Burkholderiaceae;g__;s__	bacteria	1
antibacterial	RiPP	GL_R80_GL56_UP_1_L3.28.1.1	d__Bacteria;p__Proteobacteria;c__Alphaproteobacteria;o__Rhizobiales;f__Beijerinckiaceae;g__;s__	bacteria	1
antibacterial	RiPP	GL_R80_GL56_UP_1_maxbin_res.002.fasta	d__Bacteria;p__Proteobacteria;c__Alphaproteobacteria;o__Sphingomonadales;f__Sphingomonadaceae;g__Novosphingobium;s__	bacteria	1
antibacterial	RiPP	GL_R80_GL56_UP_1_maxbin_res.016.fasta_sub	d__Bacteria;p__Proteobacteria;c__Gammaproteobacteria;o__Burkholderiales;f__Burkholderiaceae;g__Rhodoferax;s__	bacteria	1
antibacterial	RiPP	GL_R80_GL56_UP_1_maxbin_res.019.fasta_sub	d__Bacteria;p__Bacteroidota;c__Bacteroidia;o__Cytophagales;f__Spirosomaceae;g__;s__	bacteria	1
antibacterial	RiPP	GL_R80_GL56_UP_1_maxbin_res.021.fasta_sub	d__Bacteria;p__UBP7;c__UBA6624;o__;f__;g__;s__	bacteria	1
antibacterial	RiPP	GL_R80_GL56_UP_1_maxbin_res.037.fasta_sub	d__Bacteria;p__Proteobacteria;c__Alphaproteobacteria;o__Rhizobiales;f__Beijerinckiaceae;g__;s__	bacteria	1
antibacterial	RiPP	GL_R80_GL56_UP_1_P3.156_sub	d__Bacteria;p__Bacteroidota;c__Bacteroidia;o__Cytophagales;f__Cyclobacteriaceae;g__ELB16-189;s__	bacteria	1
antibacterial	RiPP	GL_R80_GL56_UP_1_P63	d__Bacteria;p__Bacteroidota;c__Bacteroidia;o__Cytophagales;f__Thermonemataceae;g__;s__	bacteria	1
antibacterial	RiPP	GL_R80_GL56_UP_1_P8	d__Bacteria;p__Planctomycetota;c__Planctomycetes;o__Planctomycetales;f__Planctomycetaceae;g__TH-plancto1;s__	bacteria	2
antibacterial	RiPP	GL_R81_GL56_UP_2_G2.2	d__Bacteria;p__Bacteroidota;c__Bacteroidia;o__Cytophagales;f__Spirosomaceae;g__Fibrella;s__	bacteria	2
antibacterial	RiPP	GL_R81_GL56_UP_2_G29_sub	d__Bacteria;p__Proteobacteria;c__Gammaproteobacteria;o__Xanthomonadales;f__Xanthomonadaceae;g__Arenimonas;s__	bacteria	1
antibacterial	RiPP	GL_R81_GL56_UP_2_G38	d__Bacteria;p__Bacteroidota;c__Rhodothermia;o__Rhodothermales;f__Rubricoccaceae;g__;s__	bacteria	1
antibacterial	RiPP	GL_R81_GL56_UP_2_L3.4.5	d__Bacteria;p__Proteobacteria;c__Gammaproteobacteria;o__Burkholderiales;f__Burkholderiaceae;g__JOSHI-001;s__	bacteria	2
antibacterial	RiPP	GL_R81_GL56_UP_2_L3.6.2_sub	d__Bacteria;p__Proteobacteria;c__Alphaproteobacteria;o__Rhizobiales;f__Beijerinckiaceae;g__;s__	bacteria	1
antibacterial	RiPP	GL_R81_GL56_UP_2_L4.2.2.2_sub	d__Bacteria;p__Bacteroidota;c__Bacteroidia;o__Cytophagales;f__Spirosomaceae;g__REAB01;s__	bacteria	2
antibacterial	RiPP	GL_R81_GL56_UP_2_maxbin_res.003.fasta_sub	d__Bacteria;p__Cyanobacteria;c__Cyanobacteriia;o__Leptolyngbyales;f__Leptolyngbyaceae;g__Alkalinema;s__	bacteria	3
antibacterial	RiPP	GL_R81_GL56_UP_2_maxbin_res.015.fasta_sub	d__Bacteria;p__Proteobacteria;c__Alphaproteobacteria;o__Rhodobacterales;f__Rhodobacteraceae;g__Tabrizicola;s__	bacteria	1
antibacterial	RiPP	GL_R81_GL56_UP_2_maxbin_res.033.fasta_sub	d__Bacteria;p__Gemmatimonadota;c__Gemmatimonadetes;o__Gemmatimonadales;f__Gemmatimonadaceae;g__;s__	bacteria	2
antibacterial	RiPP	GL_R81_GL56_UP_2_maxbin_res.043.fasta_sub	d__Bacteria;p__Bacteroidota;c__Bacteroidia;o__Chitinophagales;f__Saprospiraceae;g__M3007;s__	bacteria	1
antibacterial	RiPP	GL_R81_GL56_UP_2_maxbin_res.076.fasta_sub	d__Bacteria;p__Armatimonadota;c__Abditibacteria;o__Abditibacteriales;f__Abditibacteriaceae;g__;s__	bacteria	1
antibacterial	RiPP	GL_R81_GL56_UP_2_maxbin_res.088.fasta_sub	d__Bacteria;p__Bacteroidota;c__Bacteroidia;o__Cytophagales;f__UBA9547;g__;s__	bacteria	1
antibacterial	RiPP	GL_R81_GL56_UP_2_O30	d__Bacteria;p__Deinococcota;c__Deinococci;o__Deinococcales;f__;g__;s__	bacteria	2
antibacterial	RiPP	GL_R81_GL56_UP_2_P4.1.3	d__Bacteria;p__Bacteroidota;c__Bacteroidia;o__Sphingobacteriales;f__Sphingobacteriaceae;g__;s__	bacteria	1
antibacterial	RiPP	GL_R81_GL56_UP_2_P47	d__Bacteria;p__Armatimonadota;c__BOG-944;o__Capsulimonadales;f__;g__;s__	bacteria	1
antibacterial	RiPP	GL_R9_GL11_UP_2_G10.2	d__Bacteria;p__Bacteroidota;c__Bacteroidia;o__Cytophagales;f__Hymenobacteraceae;g__Hymenobacter;s__	bacteria	2
antibacterial	RiPP	GL_R9_GL11_UP_2_G4.1.2	d__Bacteria;p__Proteobacteria;c__Gammaproteobacteria;o__Burkholderiales;f__Burkholderiaceae;g__Polaromonas;s__	bacteria	1
antibacterial	RiPP	GL_R9_GL11_UP_2_L19	d__Bacteria;p__Proteobacteria;c__Alphaproteobacteria;o__Sphingomonadales;f__Sphingomonadaceae;g__Novosphingobium;s__	bacteria	1
antibacterial	RiPP	GL_R9_GL11_UP_2_L4.1.1.2	d__Bacteria;p__Proteobacteria;c__Gammaproteobacteria;o__Burkholderiales;f__Methylophilaceae;g__Methylotenera_A;s__	bacteria	1
antibacterial	Saccharide	concoct_169	Bacillariophyta	eukaryota	1
antibacterial	Saccharide	GL_R1_GL5_UP_1_G26	d__Bacteria;p__Bacteroidota;c__Bacteroidia;o__UBA7662;f__;g__;s__	bacteria	2
antibacterial	Saccharide	GL_R18_GL16_UP_2_G5	d__Bacteria;p__Bdellovibrionota;c__Bacteriovoracia;o__Bacteriovoracales;f__Bacteriovoracaceae;g__Bacteriovorax;s__	bacteria	1
antibacterial	Saccharide	GL_R19_GL16_UP_3_G12.1.2.1.2	d__Bacteria;p__Verrucomicrobiota;c__Verrucomicrobiae;o__Verrucomicrobiales;f__Akkermansiaceae;g__UBA1315;s__	bacteria	1
antibacterial	Saccharide	GL_R19_GL16_UP_3_maxbin_res.082.fasta_sub	d__Bacteria;p__Proteobacteria;c__Alphaproteobacteria;o__Caulobacterales;f__Caulobacteraceae;g__Brevundimonas;s__	bacteria	1
antibacterial	Saccharide	GL_R2_GL5_UP_2_G12	d__Bacteria;p__Bacteroidota;c__Bacteroidia;o__UBA7662;f__;g__;s__	bacteria	2
antibacterial	Saccharide	GL_R21_GL16_DN_2_G12.2	d__Bacteria;p__Myxococcota;c__Polyangia;o__Polyangiales;f__Polyangiaceae;g__;s__	bacteria	1
antibacterial	Saccharide	GL_R21_GL16_DN_2_maxbin_res.008.fasta_sub	d__Bacteria;p__Bacteroidota;c__Bacteroidia;o__Cytophagales;f__Spirosomaceae;g__;s__	bacteria	1
antibacterial	Saccharide	GL_R21_GL16_DN_2_maxbin_res.012.fasta_sub	d__Bacteria;p__Deinococcota;c__Deinococci;o__Deinococcales;f__;g__;s__	bacteria	1
antibacterial	Saccharide	GL_R21_GL16_DN_2_O2.9.1.1	d__Bacteria;p__Patescibacteria;c__Dojkabacteria;o__B142;f__;g__;s__	bacteria	1
antibacterial	Saccharide	GL_R21_GL16_DN_2_O28.1.1.1.1.1	d__Bacteria;p__UBP7;c__;o__;f__;g__;s__	bacteria	1
antibacterial	Saccharide	GL_R21_GL16_DN_2_P5.2	d__Bacteria;p__Myxococcota;c__Polyangia;o__Polyangiales;f__Polyangiaceae;g__;s__	bacteria	1
antibacterial	Saccharide	GL_R3_GL5_UP_3_O16	d__Bacteria;p__Bacteroidota;c__Bacteroidia;o__UBA7662;f__;g__;s__	bacteria	1
antibacterial	Saccharide	GL_R3_GL5_UP_3_O23	d__Bacteria;p__Bacteroidota;c__Bacteroidia;o__UBA7662;f__;g__;s__	bacteria	1
antibacterial	Saccharide	GL_R58_GL46_UP_3_G6_sub	d__Bacteria;p__Cyanobacteria;c__Cyanobacteriia;o__Cyanobacteriales;f__Phormidiaceae;g__Microcoleus;s__	bacteria	1
antibacterial	Saccharide	GL_R68_GL53_UP_2_maxbin_res.160.fasta	d__Bacteria;p__Proteobacteria;c__Gammaproteobacteria;o__Steroidobacterales;f__;g__;s__	bacteria	1
antibacterial	Saccharide	GL_R68_GL53_UP_2_O26	d__Bacteria;p__Bacteroidota;c__Bacteroidia;o__Chitinophagales;f__Saprospiraceae;g__;s__	bacteria	1
antibacterial	Saccharide	GL_R80_GL56_UP_1_G13	d__Bacteria;p__Spirochaetota;c__Leptospirae;o__Leptospirales;f__Leptospiraceae;g__UBA2033;s__	bacteria	1
antibacterial	Saccharide	GL_R80_GL56_UP_1_maxbin_res.019.fasta_sub	d__Bacteria;p__Bacteroidota;c__Bacteroidia;o__Cytophagales;f__Spirosomaceae;g__;s__	bacteria	1
antibacterial	Saccharide	GL_R80_GL56_UP_1_O22	d__Bacteria;p__Bacteroidota;c__Bacteroidia;o__Chitinophagales;f__Chitinophagaceae;g__UBA1930;s__	bacteria	1
antibacterial	Saccharide	GL_R81_GL56_UP_2_G38	d__Bacteria;p__Bacteroidota;c__Rhodothermia;o__Rhodothermales;f__Rubricoccaceae;g__;s__	bacteria	1
antibacterial	Saccharide	GL_R81_GL56_UP_2_maxbin_res.021.fasta	d__Bacteria;p__Gemmatimonadota;c__Gemmatimonadetes;o__Gemmatimonadales;f__Gemmatimonadaceae;g__;s__	bacteria	1
antibacterial	Saccharide	GL_R81_GL56_UP_2_maxbin_res.037.fasta_sub	d__Bacteria;p__Proteobacteria;c__Alphaproteobacteria;o__Sphingomonadales;f__Sphingomonadaceae;g__;s__	bacteria	1
antibacterial	Saccharide-Terpene	concoct_10	Bacillariophyta	eukaryota	1
antibacterial	Saccharide-Terpene	concoct_104	Fragilariophycidae	eukaryota	1
antibacterial	Saccharide-Terpene	concoct_121	Fragilariophycidae	eukaryota	1
antibacterial	Saccharide-Terpene	concoct_17	Fragilariophycidae	eukaryota	1
antibacterial	Saccharide-Terpene	concoct_240	Fragilariophycidae	eukaryota	1
antibacterial	Saccharide-Terpene	GL_R1_GL5_UP_1_G2.2.1	d__Bacteria;p__Bacteroidota;c__Bacteroidia;o__Chitinophagales;f__Saprospiraceae;g__;s__	bacteria	1
antibacterial	Saccharide-Terpene	GL_R1_GL5_UP_1_maxbin_res.055.fasta_sub	d__Bacteria;p__Actinobacteriota;c__Acidimicrobiia;o__Acidimicrobiales;f__Ilumatobacteraceae;g__;s__	bacteria	1
antibacterial	Saccharide-Terpene	GL_R1_GL5_UP_1_O3.2.7	d__Bacteria;p__Cyanobacteria;c__Cyanobacteriia;o__Leptolyngbyales;f__Leptolyngbyaceae;g__Alkalinema;s__	bacteria	1
antibacterial	Saccharide-Terpene	GL_R10_GL11_UP_3_maxbin_res.008.fasta_sub	d__Bacteria;p__Proteobacteria;c__Gammaproteobacteria;o__Burkholderiales;f__Burkholderiaceae;g__Polaromonas;s__	bacteria	2
antibacterial	Saccharide-Terpene	GL_R12_GL15_UP_2_L2.2.2	d__Bacteria;p__Proteobacteria;c__Gammaproteobacteria;o__Burkholderiales;f__Burkholderiaceae;g__Polaromonas;s__	bacteria	1
antibacterial	Saccharide-Terpene	GL_R12_GL15_UP_2_O2.2.1	d__Bacteria;p__Proteobacteria;c__Gammaproteobacteria;o__Burkholderiales;f__Burkholderiaceae;g__Rhodoferax;s__	bacteria	1
antibacterial	Saccharide-Terpene	GL_R17_GL16_UP_1_O3.2	d__Bacteria;p__Proteobacteria;c__Gammaproteobacteria;o__Burkholderiales;f__Burkholderiaceae;g__Polaromonas;s__	bacteria	1
antibacterial	Saccharide-Terpene	GL_R17_GL16_UP_1_O7.1.1.1	d__Bacteria;p__Bacteroidota;c__Bacteroidia;o__Chitinophagales;f__Saprospiraceae;g__;s__	bacteria	1
antibacterial	Saccharide-Terpene	GL_R18_GL16_UP_2_G2.2.2	d__Bacteria;p__Proteobacteria;c__Gammaproteobacteria;o__Burkholderiales;f__Burkholderiaceae;g__Polaromonas;s__	bacteria	1
antibacterial	Saccharide-Terpene	GL_R18_GL16_UP_2_L21	d__Bacteria;p__Bacteroidota;c__Bacteroidia;o__Cytophagales;f__Thermonemataceae;g__;s__	bacteria	1
antibacterial	Saccharide-Terpene	GL_R18_GL16_UP_2_maxbin_res.023.fasta_sub	d__Bacteria;p__Bacteroidota;c__Bacteroidia;o__Flavobacteriales;f__Flavobacteriaceae;g__Flavobacterium;s__	bacteria	1
antibacterial	Saccharide-Terpene	GL_R19_GL16_UP_3_G2.2.2.2	d__Bacteria;p__Proteobacteria;c__Gammaproteobacteria;o__Burkholderiales;f__Burkholderiaceae;g__Polaromonas;s__	bacteria	1
antibacterial	Saccharide-Terpene	GL_R19_GL16_UP_3_maxbin_res.061.fasta	d__Bacteria;p__Verrucomicrobiota;c__Verrucomicrobiae;o__Verrucomicrobiales;f__Akkermansiaceae;g__UBA1315;s__	bacteria	1
antibacterial	Saccharide-Terpene	GL_R19_GL16_UP_3_O14	d__Bacteria;p__Bacteroidota;c__Bacteroidia;o__Cytophagales;f__Spirosomaceae;g__;s__	bacteria	1
antibacterial	Saccharide-Terpene	GL_R19_GL16_UP_3_O9_sub	d__Bacteria;p__Bacteroidota;c__Bacteroidia;o__Chitinophagales;f__Saprospiraceae;g__;s__	bacteria	2
antibacterial	Saccharide-Terpene	GL_R2_GL5_UP_2_G15.1	d__Bacteria;p__Bacteroidota;c__Bacteroidia;o__Chitinophagales;f__Saprospiraceae;g__;s__	bacteria	2
antibacterial	Saccharide-Terpene	GL_R2_GL5_UP_2_L19.1_sub	d__Bacteria;p__Actinobacteriota;c__Acidimicrobiia;o__Acidimicrobiales;f__Ilumatobacteraceae;g__;s__	bacteria	1
antibacterial	Saccharide-Terpene	GL_R2_GL5_UP_2_L33_sub	d__Bacteria;p__Bacteroidota;c__Bacteroidia;o__Chitinophagales;f__Chitinophagaceae;g__RDXD01;s__	bacteria	1
antibacterial	Saccharide-Terpene	GL_R2_GL5_UP_2_maxbin_res.010.fasta	d__Bacteria;p__Bacteroidota;c__Bacteroidia;o__Chitinophagales;f__Saprospiraceae;g__;s__	bacteria	1
antibacterial	Saccharide-Terpene	GL_R2_GL5_UP_2_maxbin_res.035.fasta	d__Bacteria;p__Calescibacterota;c__Calescibacteriia;o__;f__;g__;s__	bacteria	1
antibacterial	Saccharide-Terpene	GL_R2_GL5_UP_2_maxbin_res.036.fasta_sub	d__Bacteria;p__Proteobacteria;c__Alphaproteobacteria;o__Sphingomonadales;f__Sphingomonadaceae;g__;s__	bacteria	1
antibacterial	Saccharide-Terpene	GL_R2_GL5_UP_2_maxbin_res.059.fasta	d__Bacteria;p__Proteobacteria;c__Gammaproteobacteria;o__Burkholderiales;f__Palsa-1005;g__REAM01;s__	bacteria	1
antibacterial	Saccharide-Terpene	GL_R20_GL16_DN_1_C7.1.1_sub	d__Bacteria;p__UBP7;c__;o__;f__;g__;s__	bacteria	1
antibacterial	Saccharide-Terpene	GL_R20_GL16_DN_1_maxbin_res.004.fasta	d__Bacteria;p__Bacteroidota;c__Bacteroidia;o__Cytophagales;f__Spirosomaceae;g__;s__	bacteria	1
antibacterial	Saccharide-Terpene	GL_R20_GL16_DN_1_maxbin_res.012.fasta	d__Bacteria;p__Bacteroidota;c__Bacteroidia;o__Cytophagales;f__Spirosomaceae;g__;s__	bacteria	1
antibacterial	Saccharide-Terpene	GL_R20_GL16_DN_1_maxbin_res.028.fasta_sub	d__Bacteria;p__Bacteroidota;c__Bacteroidia;o__Cytophagales;f__Spirosomaceae;g__REAB01;s__	bacteria	1
antibacterial	Saccharide-Terpene	GL_R20_GL16_DN_1_P42	d__Bacteria;p__Bacteroidota;c__Bacteroidia;o__Chitinophagales;f__Saprospiraceae;g__;s__	bacteria	1
antibacterial	Saccharide-Terpene	GL_R21_GL16_DN_2_B2.4.2.1.1.1_sub	d__Bacteria;p__Bacteroidota;c__Bacteroidia;o__Cytophagales;f__Spirosomaceae;g__REAB01;s__	bacteria	2
antibacterial	Saccharide-Terpene	GL_R21_GL16_DN_2_C28.1.1.1.1.2	d__Bacteria;p__Patescibacteria;c__;o__;f__;g__;s__	bacteria	1
antibacterial	Saccharide-Terpene	GL_R21_GL16_DN_2_G13_sub	d__Bacteria;p__Bacteroidota;c__Bacteroidia;o__Chitinophagales;f__Saprospiraceae;g__;s__	bacteria	2
antibacterial	Saccharide-Terpene	GL_R21_GL16_DN_2_G2.2_sub	d__Bacteria;p__Bacteroidota;c__Bacteroidia;o__Chitinophagales;f__Saprospiraceae;g__;s__	bacteria	2
antibacterial	Saccharide-Terpene	GL_R21_GL16_DN_2_G2.4.2.2	d__Bacteria;p__Bacteroidota;c__Bacteroidia;o__Cytophagales;f__Spirosomaceae;g__;s__	bacteria	1
antibacterial	Saccharide-Terpene	GL_R21_GL16_DN_2_G2.7.1	d__Bacteria;p__Bacteroidota;c__Bacteroidia;o__Chitinophagales;f__Saprospiraceae;g__;s__	bacteria	1
antibacterial	Saccharide-Terpene	GL_R21_GL16_DN_2_G4.1	d__Bacteria;p__Bacteroidota;c__Bacteroidia;o__Chitinophagales;f__Saprospiraceae;g__;s__	bacteria	1
antibacterial	Saccharide-Terpene	GL_R21_GL16_DN_2_L33	d__Bacteria;p__Patescibacteria;c__Gracilibacteria;o__BD1-5;f__UBA2023;g__;s__	bacteria	1
antibacterial	Saccharide-Terpene	GL_R21_GL16_DN_2_L36	d__Bacteria;p__Patescibacteria;c__Gracilibacteria;o__BD1-5;f__UBA2023;g__;s__	bacteria	1
antibacterial	Saccharide-Terpene	GL_R21_GL16_DN_2_maxbin_res.044.fasta_sub	d__Bacteria;p__Bacteroidota;c__Bacteroidia;o__J057;f__;g__;s__	bacteria	1
antibacterial	Saccharide-Terpene	GL_R21_GL16_DN_2_maxbin_res.074.fasta_sub	d__Bacteria;p__Bacteroidota;c__Bacteroidia;o__Flavobacteriales;f__Flavobacteriaceae;g__Flavobacterium;s__	bacteria	1
antibacterial	Saccharide-Terpene	GL_R21_GL16_DN_2_maxbin_res.080.fasta_sub	d__Bacteria;p__Bdellovibrionota;c__Bdellovibrionia;o__Bdellovibrionales;f__Bdellovibrionaceae;g__Ga0074139;s__	bacteria	2
antibacterial	Saccharide-Terpene	GL_R21_GL16_DN_2_maxbin_res.084.fasta_sub	d__Bacteria;p__Bdellovibrionota;c__Bdellovibrionia;o__Bdellovibrionales;f__Bdellovibrionaceae;g__Ga0074139;s__	bacteria	1
antibacterial	Saccharide-Terpene	GL_R21_GL16_DN_2_O1.2.2_sub	d__Bacteria;p__Bacteroidota;c__Bacteroidia;o__Cytophagales;f__Spirosomaceae;g__;s__	bacteria	1
antibacterial	Saccharide-Terpene	GL_R21_GL16_DN_2_O26	d__Bacteria;p__Proteobacteria;c__Gammaproteobacteria;o__Xanthomonadales;f__Xanthomonadaceae;g__SCMT01;s__	bacteria	1
antibacterial	Saccharide-Terpene	GL_R22_GL16_DN_3_L15_sub	d__Bacteria;p__Bacteroidota;c__Bacteroidia;o__Cytophagales;f__Thermonemataceae;g__;s__	bacteria	1
antibacterial	Saccharide-Terpene	GL_R22_GL16_DN_3_L3.2.2.1.2.1	d__Bacteria;p__Bacteroidota;c__Bacteroidia;o__Cytophagales;f__Spirosomaceae;g__;s__	bacteria	1
antibacterial	Saccharide-Terpene	GL_R22_GL16_DN_3_L7_sub	d__Bacteria;p__Proteobacteria;c__Gammaproteobacteria;o__Burkholderiales;f__UKL13-2;g__UKL13-2;s__	bacteria	1
antibacterial	Saccharide-Terpene	GL_R22_GL16_DN_3_maxbin_res.005.fasta_sub	d__Bacteria;p__Bacteroidota;c__Bacteroidia;o__UBA7662;f__;g__;s__	bacteria	1
antibacterial	Saccharide-Terpene	GL_R22_GL16_DN_3_maxbin_res.066.fasta_sub	d__Bacteria;p__Bacteroidota;c__Bacteroidia;o__Cytophagales;f__Spirosomaceae;g__;s__	bacteria	2
antibacterial	Saccharide-Terpene	GL_R3_GL5_UP_3_G16.2	d__Bacteria;p__Bacteroidota;c__Bacteroidia;o__Chitinophagales;f__Saprospiraceae;g__;s__	bacteria	1
antibacterial	Saccharide-Terpene	GL_R3_GL5_UP_3_L13.1	d__Bacteria;p__Bacteroidota;c__Bacteroidia;o__Chitinophagales;f__Saprospiraceae;g__;s__	bacteria	1
antibacterial	Saccharide-Terpene	GL_R3_GL5_UP_3_L16.1	d__Bacteria;p__Bacteroidota;c__Bacteroidia;o__Chitinophagales;f__Saprospiraceae;g__;s__	bacteria	2
antibacterial	Saccharide-Terpene	GL_R3_GL5_UP_3_maxbin_res.014.fasta_sub	d__Bacteria;p__Bacteroidota;c__Bacteroidia;o__Chitinophagales;f__Saprospiraceae;g__;s__	bacteria	2
antibacterial	Saccharide-Terpene	GL_R3_GL5_UP_3_maxbin_res.028.fasta_sub	d__Bacteria;p__Bacteroidota;c__Bacteroidia;o__Cytophagales;f__Spirosomaceae;g__Arcicella;s__	bacteria	2
antibacterial	Saccharide-Terpene	GL_R3_GL5_UP_3_O13.2_sub	d__Bacteria;p__Bacteroidota;c__Bacteroidia;o__Chitinophagales;f__Saprospiraceae;g__;s__	bacteria	2
antibacterial	Saccharide-Terpene	GL_R3_GL5_UP_3_O21	d__Bacteria;p__Actinobacteriota;c__Acidimicrobiia;o__Acidimicrobiales;f__Ilumatobacteraceae;g__;s__	bacteria	1
antibacterial	Saccharide-Terpene	GL_R3_GL5_UP_3_O26	d__Bacteria;p__Actinobacteriota;c__Acidimicrobiia;o__Acidimicrobiales;f__Ilumatobacteraceae;g__;s__	bacteria	1
antibacterial	Saccharide-Terpene	GL_R3_GL5_UP_3_O3.4.2	d__Bacteria;p__Proteobacteria;c__Gammaproteobacteria;o__Burkholderiales;f__Palsa-1005;g__REAM01;s__	bacteria	1
antibacterial	Saccharide-Terpene	GL_R3_GL5_UP_3_O4.11_sub	d__Bacteria;p__Cyanobacteria;c__Cyanobacteriia;o__Leptolyngbyales;f__Leptolyngbyaceae;g__Alkalinema;s__	bacteria	1
antibacterial	Saccharide-Terpene	GL_R3_GL5_UP_3_O4.2.2.1.2_sub	d__Bacteria;p__Bacteroidota;c__Bacteroidia;o__Chitinophagales;f__Saprospiraceae;g__;s__	bacteria	1
antibacterial	Saccharide-Terpene	GL_R56_GL46_UP_1_G1.1.2.2_sub	d__Bacteria;p__Bacteroidota;c__Bacteroidia;o__Flavobacteriales;f__Flavobacteriaceae;g__Flavobacterium;s__	bacteria	1
antibacterial	Saccharide-Terpene	GL_R56_GL46_UP_1_L7_sub	d__Bacteria;p__Bacteroidota;c__Bacteroidia;o__Cytophagales;f__Spirosomaceae;g__Arcicella;s__	bacteria	1
antibacterial	Saccharide-Terpene	GL_R56_GL46_UP_1_maxbin_res.011.fasta_sub	d__Bacteria;p__Bacteroidota;c__Bacteroidia;o__Flavobacteriales;f__Flavobacteriaceae;g__Flavobacterium;s__	bacteria	2
antibacterial	Saccharide-Terpene	GL_R58_GL46_UP_3_G1.2.1.1	d__Bacteria;p__Bacteroidota;c__Bacteroidia;o__Flavobacteriales;f__Flavobacteriaceae;g__Flavobacterium;s__	bacteria	1
antibacterial	Saccharide-Terpene	GL_R58_GL46_UP_3_G2.1	d__Bacteria;p__Proteobacteria;c__Gammaproteobacteria;o__Burkholderiales;f__Burkholderiaceae;g__Polaromonas;s__	bacteria	1
antibacterial	Saccharide-Terpene	GL_R58_GL46_UP_3_maxbin_res.023.fasta_sub	d__Bacteria;p__Bacteroidota;c__Bacteroidia;o__Flavobacteriales;f__Flavobacteriaceae;g__Flavobacterium;s__	bacteria	1
antibacterial	Saccharide-Terpene	GL_R59_GL47_UP_1_maxbin_res.005.fasta_sub	d__Bacteria;p__Bacteroidota;c__Bacteroidia;o__Flavobacteriales;f__Flavobacteriaceae;g__Flavobacterium;s__	bacteria	1
antibacterial	Saccharide-Terpene	GL_R59_GL47_UP_1_maxbin_res.006.fasta	d__Bacteria;p__Bacteroidota;c__Bacteroidia;o__Flavobacteriales;f__Flavobacteriaceae;g__Flavobacterium;s__	bacteria	2
antibacterial	Saccharide-Terpene	GL_R68_GL53_UP_2_L1.10	d__Bacteria;p__Verrucomicrobiota;c__Verrucomicrobiae;o__Verrucomicrobiales;f__V1-33;g__V1-33;s__	bacteria	1
antibacterial	Saccharide-Terpene	GL_R68_GL53_UP_2_L1.15.2	d__Bacteria;p__Proteobacteria;c__Alphaproteobacteria;o__Sphingomonadales;f__Sphingomonadaceae;g__Novosphingobium;s__	bacteria	1
antibacterial	Saccharide-Terpene	GL_R68_GL53_UP_2_maxbin_res.103.fasta_sub	d__Bacteria;p__Bacteroidota;c__Bacteroidia;o__Chitinophagales;f__;g__;s__	bacteria	1
antibacterial	Saccharide-Terpene	GL_R68_GL53_UP_2_O26	d__Bacteria;p__Bacteroidota;c__Bacteroidia;o__Chitinophagales;f__Saprospiraceae;g__;s__	bacteria	1
antibacterial	Saccharide-Terpene	GL_R8_GL11_UP_1_G1.2.2.1	d__Bacteria;p__Proteobacteria;c__Gammaproteobacteria;o__Burkholderiales;f__Burkholderiaceae;g__Polaromonas;s__	bacteria	1
antibacterial	Saccharide-Terpene	GL_R80_GL56_UP_1_G20.2_sub	d__Bacteria;p__Bacteroidota;c__Bacteroidia;o__Chitinophagales;f__Saprospiraceae;g__;s__	bacteria	1
antibacterial	Saccharide-Terpene	GL_R80_GL56_UP_1_G3.60	d__Bacteria;p__Planctomycetota;c__UBA11346;o__UBA11346;f__UBA11346;g__BOG-1363;s__	bacteria	1
antibacterial	Saccharide-Terpene	GL_R80_GL56_UP_1_maxbin_res.001.fasta_sub	d__Bacteria;p__Bacteroidota;c__Bacteroidia;o__Cytophagales;f__Spirosomaceae;g__REAB01;s__	bacteria	1
antibacterial	Saccharide-Terpene	GL_R80_GL56_UP_1_maxbin_res.048.fasta_sub	d__Bacteria;p__Proteobacteria;c__Gammaproteobacteria;o__Burkholderiales;f__Methylophilaceae;g__Methylotenera_A;s__	bacteria	1
antibacterial	Saccharide-Terpene	GL_R80_GL56_UP_1_O22	d__Bacteria;p__Bacteroidota;c__Bacteroidia;o__Chitinophagales;f__Chitinophagaceae;g__UBA1930;s__	bacteria	1
antibacterial	Saccharide-Terpene	GL_R80_GL56_UP_1_O40	d__Bacteria;p__UBP7;c__;o__;f__;g__;s__	bacteria	1
antibacterial	Saccharide-Terpene	GL_R80_GL56_UP_1_O7.1.2.1.1	d__Bacteria;p__Actinobacteriota;c__Acidimicrobiia;o__Acidimicrobiales;f__Ilumatobacteraceae;g__;s__	bacteria	1
antibacterial	Saccharide-Terpene	GL_R81_GL56_UP_2_C6.1.1.1	d__Bacteria;p__Armatimonadota;c__Abditibacteria;o__Abditibacteriales;f__Abditibacteriaceae;g__;s__	bacteria	1
antibacterial	Saccharide-Terpene	GL_R81_GL56_UP_2_L10.1.2.1.1_sub	d__Bacteria;p__Planctomycetota;c__Planctomycetes;o__Gemmatales;f__Gemmataceae;g__Fimbriiglobus;s__	bacteria	1
antibacterial	Saccharide-Terpene	GL_R81_GL56_UP_2_maxbin_res.020.fasta_sub	d__Bacteria;p__Cyanobacteria;c__Cyanobacteriia;o__Leptolyngbyales;f__Leptolyngbyaceae;g__Alkalinema;s__	bacteria	1
antibacterial	Saccharide-Terpene	GL_R81_GL56_UP_2_maxbin_res.021.fasta	d__Bacteria;p__Gemmatimonadota;c__Gemmatimonadetes;o__Gemmatimonadales;f__Gemmatimonadaceae;g__;s__	bacteria	1
antibacterial	Saccharide-Terpene	GL_R81_GL56_UP_2_maxbin_res.092.fasta	d__Bacteria;p__Patescibacteria;c__UBA1384;o__2-12-FULL-50-11;f__;g__;s__	bacteria	1
antibacterial	Saccharide-Terpene	GL_R81_GL56_UP_2_maxbin_res.108.fasta_sub	d__Bacteria;p__Bacteroidota;c__Bacteroidia;o__Cytophagales;f__Spirosomaceae;g__Spirosoma;s__	bacteria	1
antibacterial	Saccharide-Terpene	GL_R81_GL56_UP_2_maxbin_res.120.fasta_sub	d__Bacteria;p__Armatimonadota;c__BOG-944;o__Capsulimonadales;f__;g__;s__	bacteria	1
antibacterial	Saccharide-Terpene	GL_R81_GL56_UP_2_maxbin_res.131.fasta_sub	d__Bacteria;p__Bacteroidota;c__Bacteroidia;o__Chitinophagales;f__Saprospiraceae;g__M3007;s__	bacteria	1
antibacterial	Saccharide-Terpene	GL_R81_GL56_UP_2_O13	d__Bacteria;p__Bdellovibrionota;c__Bdellovibrionia_A;o__UBA1018;f__UBA1018;g__;s__	bacteria	1
antibacterial	Saccharide-Terpene	GL_R81_GL56_UP_2_O19.3	d__Bacteria;p__Proteobacteria;c__Gammaproteobacteria;o__Burkholderiales;f__Burkholderiaceae;g__Rhizobacter;s__	bacteria	1
antibacterial	Saccharide-Terpene	GL_R81_GL56_UP_2_O30	d__Bacteria;p__Deinococcota;c__Deinococci;o__Deinococcales;f__;g__;s__	bacteria	1
antibacterial	Saccharide-Terpene	GL_R9_GL11_UP_2_G4.2.2	d__Bacteria;p__Proteobacteria;c__Gammaproteobacteria;o__Burkholderiales;f__Burkholderiaceae;g__Polaromonas;s__	bacteria	1
antibacterial	Saccharide-Terpene	GL_R9_GL11_UP_2_O4.2.1	d__Bacteria;p__Proteobacteria;c__Gammaproteobacteria;o__Burkholderiales;f__Burkholderiaceae;g__Polaromonas;s__	bacteria	1
antibacterial	Terpene	concoct_114	Clunio marinus	eukaryota	1
antibacterial	Terpene	concoct_139	Bacillariophyta	eukaryota	1
antibacterial	Terpene	concoct_155	Bacillariophyta	eukaryota	1
antibacterial	Terpene	concoct_17	Fragilariophycidae	eukaryota	1
antibacterial	Terpene	concoct_230	Fragilariophycidae	eukaryota	1
antibacterial	Terpene	concoct_43	Fragilariophycidae	eukaryota	1
antibacterial	Terpene	GL_R1_GL5_UP_1_C2.1.3.1	d__Bacteria;p__Bacteroidota;c__Bacteroidia;o__Chitinophagales;f__Saprospiraceae;g__;s__	bacteria	1
antibacterial	Terpene	GL_R1_GL5_UP_1_G2.2.1	d__Bacteria;p__Bacteroidota;c__Bacteroidia;o__Chitinophagales;f__Saprospiraceae;g__;s__	bacteria	1
antibacterial	Terpene	GL_R1_GL5_UP_1_L1.8.2	d__Bacteria;p__Verrucomicrobiota;c__Verrucomicrobiae;o__Verrucomicrobiales;f__Akkermansiaceae;g__UBA1315;s__	bacteria	1
antibacterial	Terpene	GL_R1_GL5_UP_1_maxbin_res.035.fasta_sub	d__Bacteria;p__Proteobacteria;c__Gammaproteobacteria;o__Burkholderiales;f__Burkholderiaceae;g__Rhizobacter;s__	bacteria	1
antibacterial	Terpene	GL_R1_GL5_UP_1_maxbin_res.037.fasta	d__Bacteria;p__Proteobacteria;c__Gammaproteobacteria;o__Burkholderiales;f__Burkholderiaceae;g__Polaromonas;s__	bacteria	1
antibacterial	Terpene	GL_R1_GL5_UP_1_O3.2.7	d__Bacteria;p__Cyanobacteria;c__Cyanobacteriia;o__Leptolyngbyales;f__Leptolyngbyaceae;g__Alkalinema;s__	bacteria	1
antibacterial	Terpene	GL_R10_GL11_UP_3_maxbin_res.008.fasta_sub	d__Bacteria;p__Proteobacteria;c__Gammaproteobacteria;o__Burkholderiales;f__Burkholderiaceae;g__Polaromonas;s__	bacteria	1
antibacterial	Terpene	GL_R12_GL15_UP_2_L6	d__Bacteria;p__Bacteroidota;c__Bacteroidia;o__Cytophagales;f__Hymenobacteraceae;g__Hymenobacter;s__	bacteria	1
antibacterial	Terpene	GL_R12_GL15_UP_2_O2.2.1	d__Bacteria;p__Proteobacteria;c__Gammaproteobacteria;o__Burkholderiales;f__Burkholderiaceae;g__Rhodoferax;s__	bacteria	2
antibacterial	Terpene	GL_R13_GL15_UP_3_maxbin_res.005.fasta	d__Bacteria;p__Proteobacteria;c__Gammaproteobacteria;o__Burkholderiales;f__Burkholderiaceae;g__Rhodoferax;s__	bacteria	1
antibacterial	Terpene	GL_R17_GL16_UP_1_G5	d__Bacteria;p__Bacteroidota;c__Bacteroidia;o__Cytophagales;f__Spirosomaceae;g__Arcicella;s__	bacteria	1
antibacterial	Terpene	GL_R17_GL16_UP_1_maxbin_res.014.fasta_sub	d__Bacteria;p__Proteobacteria;c__Gammaproteobacteria;o__Burkholderiales;f__Burkholderiaceae;g__Polaromonas;s__	bacteria	1
antibacterial	Terpene	GL_R17_GL16_UP_1_O3.2	d__Bacteria;p__Proteobacteria;c__Gammaproteobacteria;o__Burkholderiales;f__Burkholderiaceae;g__Polaromonas;s__	bacteria	1
antibacterial	Terpene	GL_R18_GL16_UP_2_G11_sub	d__Bacteria;p__Bacteroidota;c__Bacteroidia;o__Cytophagales;f__Hymenobacteraceae;g__Hymenobacter;s__	bacteria	1
antibacterial	Terpene	GL_R18_GL16_UP_2_G13	d__Bacteria;p__Myxococcota;c__UBA727;o__UBA727;f__GCA-2721815;g__;s__	bacteria	1
antibacterial	Terpene	GL_R18_GL16_UP_2_G2.2.2	d__Bacteria;p__Proteobacteria;c__Gammaproteobacteria;o__Burkholderiales;f__Burkholderiaceae;g__Polaromonas;s__	bacteria	2
antibacterial	Terpene	GL_R18_GL16_UP_2_L19	d__Bacteria;p__Actinobacteriota;c__Acidimicrobiia;o__Acidimicrobiales;f__Ilumatobacteraceae;g__;s__	bacteria	1
antibacterial	Terpene	GL_R18_GL16_UP_2_L9	d__Bacteria;p__Bacteroidota;c__Bacteroidia;o__Chitinophagales;f__Saprospiraceae;g__;s__	bacteria	1
antibacterial	Terpene	GL_R18_GL16_UP_2_maxbin_res.056.fasta_sub	d__Bacteria;p__Cyanobacteria;c__Cyanobacteriia;o__Cyanobacteriales;f__Phormidiaceae;g__Microcoleus;s__	bacteria	1
antibacterial	Terpene	GL_R18_GL16_UP_2_O3.1	d__Bacteria;p__Proteobacteria;c__Alphaproteobacteria;o__Sphingomonadales;f__Sphingomonadaceae;g__Novosphingobium;s__	bacteria	1
antibacterial	Terpene	GL_R18_GL16_UP_2_O6.1.2_sub	d__Bacteria;p__Verrucomicrobiota;c__Verrucomicrobiae;o__Chthoniobacterales;f__Chthoniobacteraceae;g__;s__	bacteria	2
antibacterial	Terpene	GL_R19_GL16_UP_3_G1.2.2.2.4	d__Bacteria;p__Bacteroidota;c__Bacteroidia;o__Flavobacteriales;f__Flavobacteriaceae;g__Flavobacterium;s__	bacteria	1
antibacterial	Terpene	GL_R19_GL16_UP_3_G12.1.2.1.2	d__Bacteria;p__Verrucomicrobiota;c__Verrucomicrobiae;o__Verrucomicrobiales;f__Akkermansiaceae;g__UBA1315;s__	bacteria	1
antibacterial	Terpene	GL_R19_GL16_UP_3_G13	d__Bacteria;p__Actinobacteriota;c__Acidimicrobiia;o__Acidimicrobiales;f__Ilumatobacteraceae;g__;s__	bacteria	1
antibacterial	Terpene	GL_R19_GL16_UP_3_G2.2.2.2	d__Bacteria;p__Proteobacteria;c__Gammaproteobacteria;o__Burkholderiales;f__Burkholderiaceae;g__Polaromonas;s__	bacteria	2
antibacterial	Terpene	GL_R19_GL16_UP_3_L2.1.4.1	d__Bacteria;p__Proteobacteria;c__Alphaproteobacteria;o__Rhodobacterales;f__Rhodobacteraceae;g__;s__	bacteria	1
antibacterial	Terpene	GL_R19_GL16_UP_3_maxbin_res.059.fasta_sub	d__Bacteria;p__Cyanobacteria;c__Cyanobacteriia;o__Cyanobacteriales;f__Phormidiaceae;g__Microcoleus;s__	bacteria	1
antibacterial	Terpene	GL_R19_GL16_UP_3_O12.1.1.1_sub	d__Bacteria;p__Verrucomicrobiota;c__Verrucomicrobiae;o__Chthoniobacterales;f__Chthoniobacteraceae;g__;s__	bacteria	3
antibacterial	Terpene	GL_R19_GL16_UP_3_O14	d__Bacteria;p__Bacteroidota;c__Bacteroidia;o__Cytophagales;f__Spirosomaceae;g__;s__	bacteria	1
antibacterial	Terpene	GL_R19_GL16_UP_3_O9_sub	d__Bacteria;p__Bacteroidota;c__Bacteroidia;o__Chitinophagales;f__Saprospiraceae;g__;s__	bacteria	1
antibacterial	Terpene	GL_R2_GL5_UP_2_L1.2.2.9.1_sub	d__Bacteria;p__Proteobacteria;c__Gammaproteobacteria;o__Burkholderiales;f__Burkholderiaceae;g__;s__	bacteria	1
antibacterial	Terpene	GL_R2_GL5_UP_2_L19.1_sub	d__Bacteria;p__Actinobacteriota;c__Acidimicrobiia;o__Acidimicrobiales;f__Ilumatobacteraceae;g__;s__	bacteria	1
antibacterial	Terpene	GL_R2_GL5_UP_2_maxbin_res.003.fasta_sub	d__Bacteria;p__Cyanobacteria;c__Cyanobacteriia;o__Cyanobacteriales;f__Chamaesiphonaceae;g__Chamaesiphon;s__	bacteria	1
antibacterial	Terpene	GL_R2_GL5_UP_2_maxbin_res.010.fasta	d__Bacteria;p__Bacteroidota;c__Bacteroidia;o__Chitinophagales;f__Saprospiraceae;g__;s__	bacteria	1
antibacterial	Terpene	GL_R2_GL5_UP_2_maxbin_res.021.fasta_sub	d__Bacteria;p__Verrucomicrobiota;c__Verrucomicrobiae;o__Verrucomicrobiales;f__Akkermansiaceae;g__UBA1315;s__	bacteria	1
antibacterial	Terpene	GL_R2_GL5_UP_2_maxbin_res.036.fasta_sub	d__Bacteria;p__Proteobacteria;c__Alphaproteobacteria;o__Sphingomonadales;f__Sphingomonadaceae;g__;s__	bacteria	1
antibacterial	Terpene	GL_R2_GL5_UP_2_maxbin_res.059.fasta	d__Bacteria;p__Proteobacteria;c__Gammaproteobacteria;o__Burkholderiales;f__Palsa-1005;g__REAM01;s__	bacteria	1
antibacterial	Terpene	GL_R20_GL16_DN_1_C10.1.6_sub	d__Bacteria;p__Proteobacteria;c__Alphaproteobacteria;o__Sphingomonadales;f__Sphingomonadaceae;g__Sphingorhabdus_B;s__	bacteria	1
antibacterial	Terpene	GL_R20_GL16_DN_1_G27	d__Bacteria;p__Proteobacteria;c__Gammaproteobacteria;o__Xanthomonadales;f__Xanthomonadaceae;g__SCMT01;s__	bacteria	1
antibacterial	Terpene	GL_R20_GL16_DN_1_L24_sub	d__Bacteria;p__Proteobacteria;c__Gammaproteobacteria;o__Burkholderiales;f__Methylophilaceae;g__Methylotenera_A;s__	bacteria	1
antibacterial	Terpene	GL_R20_GL16_DN_1_maxbin_res.021.fasta_sub	d__Bacteria;p__Proteobacteria;c__Alphaproteobacteria;o__Sphingomonadales;f__Sphingomonadaceae;g__UBA1936;s__	bacteria	1
antibacterial	Terpene	GL_R20_GL16_DN_1_maxbin_res.067.fasta_sub	d__Bacteria;p__Deinococcota;c__Deinococci;o__Deinococcales;f__;g__;s__	bacteria	1
antibacterial	Terpene	GL_R21_GL16_DN_2_C37_sub	d__Bacteria;p__Bacteroidota;c__Bacteroidia;o__Cytophagales;f__Catalimonadaceae;g__;s__	bacteria	1
antibacterial	Terpene	GL_R21_GL16_DN_2_G20	d__Bacteria;p__Verrucomicrobiota;c__Verrucomicrobiae;o__Verrucomicrobiales;f__Akkermansiaceae;g__UBA1315;s__	bacteria	1
antibacterial	Terpene	GL_R21_GL16_DN_2_G24	d__Bacteria;p__Verrucomicrobiota;c__Verrucomicrobiae;o__Verrucomicrobiales;f__Akkermansiaceae;g__UBA1315;s__	bacteria	1
antibacterial	Terpene	GL_R21_GL16_DN_2_L2.11_sub	d__Bacteria;p__Bacteroidota;c__Bacteroidia;o__Chitinophagales;f__Chitinophagaceae;g__Ferruginibacter;s__	bacteria	1
antibacterial	Terpene	GL_R21_GL16_DN_2_L37	d__Bacteria;p__Bacteroidota;c__Bacteroidia;o__Cytophagales;f__Catalimonadaceae;g__;s__	bacteria	1
antibacterial	Terpene	GL_R21_GL16_DN_2_maxbin_res.012.fasta_sub	d__Bacteria;p__Deinococcota;c__Deinococci;o__Deinococcales;f__;g__;s__	bacteria	1
antibacterial	Terpene	GL_R21_GL16_DN_2_maxbin_res.076.fasta_sub	d__Bacteria;p__Proteobacteria;c__Gammaproteobacteria;o__Xanthomonadales;f__Xanthomonadaceae;g__SCMT01;s__	bacteria	1
antibacterial	Terpene	GL_R21_GL16_DN_2_maxbin_res.080.fasta_sub	d__Bacteria;p__Bdellovibrionota;c__Bdellovibrionia;o__Bdellovibrionales;f__Bdellovibrionaceae;g__Ga0074139;s__	bacteria	2
antibacterial	Terpene	GL_R21_GL16_DN_2_maxbin_res.084.fasta_sub	d__Bacteria;p__Bdellovibrionota;c__Bdellovibrionia;o__Bdellovibrionales;f__Bdellovibrionaceae;g__Ga0074139;s__	bacteria	2
antibacterial	Terpene	GL_R21_GL16_DN_2_O10_sub	d__Bacteria;p__Bacteroidota;c__Bacteroidia;o__Chitinophagales;f__Chitinophagaceae;g__Ferruginibacter;s__	bacteria	1
antibacterial	Terpene	GL_R21_GL16_DN_2_O26	d__Bacteria;p__Proteobacteria;c__Gammaproteobacteria;o__Xanthomonadales;f__Xanthomonadaceae;g__SCMT01;s__	bacteria	1
antibacterial	Terpene	GL_R21_GL16_DN_2_O3.1.1_sub	d__Bacteria;p__Proteobacteria;c__Gammaproteobacteria;o__Burkholderiales;f__Burkholderiaceae;g__;s__	bacteria	1
antibacterial	Terpene	GL_R22_GL16_DN_3_C3.2.2.1.1.2	d__Bacteria;p__Bacteroidota;c__Bacteroidia;o__Chitinophagales;f__Saprospiraceae;g__;s__	bacteria	1
antibacterial	Terpene	GL_R22_GL16_DN_3_maxbin_res.005.fasta_sub	d__Bacteria;p__Bacteroidota;c__Bacteroidia;o__UBA7662;f__;g__;s__	bacteria	1
antibacterial	Terpene	GL_R22_GL16_DN_3_maxbin_res.018.fasta_sub	d__Bacteria;p__Bacteroidota;c__Bacteroidia;o__Flavobacteriales;f__Flavobacteriaceae;g__Flavobacterium;s__	bacteria	1
antibacterial	Terpene	GL_R22_GL16_DN_3_maxbin_res.036.fasta_sub	d__Bacteria;p__Proteobacteria;c__Gammaproteobacteria;o__Burkholderiales;f__Burkholderiaceae;g__Polaromonas;s__	bacteria	1
antibacterial	Terpene	GL_R22_GL16_DN_3_maxbin_res.050.fasta_sub	d__Bacteria;p__Cyanobacteria;c__Cyanobacteriia;o__Leptolyngbyales;f__Leptolyngbyaceae;g__Alkalinema;s__	bacteria	2
antibacterial	Terpene	GL_R22_GL16_DN_3_maxbin_res.066.fasta_sub	d__Bacteria;p__Bacteroidota;c__Bacteroidia;o__Cytophagales;f__Spirosomaceae;g__;s__	bacteria	1
antibacterial	Terpene	GL_R22_GL16_DN_3_O2.2	d__Bacteria;p__Bacteroidota;c__Bacteroidia;o__Cytophagales;f__Hymenobacteraceae;g__Hymenobacter;s__	bacteria	1
antibacterial	Terpene	GL_R22_GL16_DN_3_O21_sub	d__Bacteria;p__Bacteroidota;c__Bacteroidia;o__AKYH767;f__;g__;s__	bacteria	1
antibacterial	Terpene	GL_R3_GL5_UP_3_G3.2.1	d__Bacteria;p__Proteobacteria;c__Gammaproteobacteria;o__Burkholderiales;f__Burkholderiaceae;g__Polaromonas;s__	bacteria	1
antibacterial	Terpene	GL_R3_GL5_UP_3_L10.2	d__Bacteria;p__Cyanobacteria;c__Cyanobacteriia;o__Leptolyngbyales;f__Leptolyngbyaceae;g__Alkalinema;s__	bacteria	1
antibacterial	Terpene	GL_R3_GL5_UP_3_maxbin_res.039.fasta_sub	d__Bacteria;p__Proteobacteria;c__Gammaproteobacteria;o__Burkholderiales;f__Burkholderiaceae;g__;s__	bacteria	1
antibacterial	Terpene	GL_R3_GL5_UP_3_O4.11_sub	d__Bacteria;p__Cyanobacteria;c__Cyanobacteriia;o__Leptolyngbyales;f__Leptolyngbyaceae;g__Alkalinema;s__	bacteria	2
antibacterial	Terpene	GL_R56_GL46_UP_1_G5	d__Bacteria;p__Bacteroidota;c__Bacteroidia;o__Cytophagales;f__Hymenobacteraceae;g__Hymenobacter;s__	bacteria	1
antibacterial	Terpene	GL_R56_GL46_UP_1_maxbin_res.011.fasta_sub	d__Bacteria;p__Bacteroidota;c__Bacteroidia;o__Flavobacteriales;f__Flavobacteriaceae;g__Flavobacterium;s__	bacteria	1
antibacterial	Terpene	GL_R56_GL46_UP_1_P12	d__Bacteria;p__Cyanobacteria;c__Cyanobacteriia;o__Cyanobacteriales;f__Phormidiaceae;g__Microcoleus;s__	bacteria	1
antibacterial	Terpene	GL_R56_GL46_UP_1_P2.1.1.2.3	d__Bacteria;p__Cyanobacteria;c__Cyanobacteriia;o__Leptolyngbyales;f__Leptolyngbyaceae;g__Alkalinema;s__	bacteria	1
antibacterial	Terpene	GL_R58_GL46_UP_3_G6_sub	d__Bacteria;p__Cyanobacteria;c__Cyanobacteriia;o__Cyanobacteriales;f__Phormidiaceae;g__Microcoleus;s__	bacteria	1
antibacterial	Terpene	GL_R58_GL46_UP_3_maxbin_res.014.fasta_sub	d__Bacteria;p__Proteobacteria;c__Gammaproteobacteria;o__Burkholderiales;f__Burkholderiaceae;g__Polaromonas;s__	bacteria	1
antibacterial	Terpene	GL_R59_GL47_UP_1_maxbin_res.006.fasta	d__Bacteria;p__Bacteroidota;c__Bacteroidia;o__Flavobacteriales;f__Flavobacteriaceae;g__Flavobacterium;s__	bacteria	1
antibacterial	Terpene	GL_R68_GL53_UP_2_C4.2_sub	d__Bacteria;p__Bacteroidota;c__Bacteroidia;o__Cytophagales;f__Spirosomaceae;g__Emticicia;s__	bacteria	1
antibacterial	Terpene	GL_R68_GL53_UP_2_maxbin_res.160.fasta	d__Bacteria;p__Proteobacteria;c__Gammaproteobacteria;o__Steroidobacterales;f__;g__;s__	bacteria	1
antibacterial	Terpene	GL_R68_GL53_UP_2_O4.4.2.1_sub	d__Bacteria;p__Bacteroidota;c__Bacteroidia;o__Chitinophagales;f__Saprospiraceae;g__;s__	bacteria	1
antibacterial	Terpene	GL_R8_GL11_UP_1_G1.2.2.1	d__Bacteria;p__Proteobacteria;c__Gammaproteobacteria;o__Burkholderiales;f__Burkholderiaceae;g__Polaromonas;s__	bacteria	1
antibacterial	Terpene	GL_R8_GL11_UP_1_L7	d__Bacteria;p__Bacteroidota;c__Bacteroidia;o__Cytophagales;f__Hymenobacteraceae;g__Hymenobacter;s__	bacteria	1
antibacterial	Terpene	GL_R8_GL11_UP_1_O1.2.2.2	d__Bacteria;p__Proteobacteria;c__Gammaproteobacteria;o__Burkholderiales;f__Burkholderiaceae;g__Polaromonas;s__	bacteria	1
antibacterial	Terpene	GL_R80_GL56_UP_1_B5.1.2.1.1_sub	d__Bacteria;p__Proteobacteria;c__Gammaproteobacteria;o__Burkholderiales;f__Burkholderiaceae;g__Polaromonas;s__	bacteria	1
antibacterial	Terpene	GL_R80_GL56_UP_1_C3.28.1.2	d__Bacteria;p__Proteobacteria;c__Alphaproteobacteria;o__Rhizobiales;f__Beijerinckiaceae;g__;s__	bacteria	1
antibacterial	Terpene	GL_R80_GL56_UP_1_G3.14_sub	d__Bacteria;p__Cyanobacteria;c__Cyanobacteriia;o__Cyanobacteriales;f__Phormidiaceae;g__Microcoleus;s__	bacteria	1
antibacterial	Terpene	GL_R80_GL56_UP_1_maxbin_res.007.fasta_sub	d__Bacteria;p__Cyanobacteria;c__Cyanobacteriia;o__Leptolyngbyales;f__Leptolyngbyaceae;g__Alkalinema;s__	bacteria	2
antibacterial	Terpene	GL_R80_GL56_UP_1_maxbin_res.016.fasta_sub	d__Bacteria;p__Proteobacteria;c__Gammaproteobacteria;o__Burkholderiales;f__Burkholderiaceae;g__Rhodoferax;s__	bacteria	1
antibacterial	Terpene	GL_R80_GL56_UP_1_maxbin_res.120.fasta_sub	d__Bacteria;p__Bacteroidota;c__Bacteroidia;o__AKYH767;f__2-12-FULL-35-15;g__;s__	bacteria	1
antibacterial	Terpene	GL_R80_GL56_UP_1_O3.15.6_sub	d__Bacteria;p__Proteobacteria;c__Alphaproteobacteria;o__Sphingomonadales;f__Sphingomonadaceae;g__Sphingorhabdus_B;s__	bacteria	1
antibacterial	Terpene	GL_R80_GL56_UP_1_O5.1.7_sub	d__Bacteria;p__Proteobacteria;c__Gammaproteobacteria;o__Burkholderiales;f__Burkholderiaceae;g__Polaromonas;s__	bacteria	1
antibacterial	Terpene	GL_R80_GL56_UP_1_O7.2	d__Bacteria;p__Actinobacteriota;c__Acidimicrobiia;o__Acidimicrobiales;f__Ilumatobacteraceae;g__;s__	bacteria	1
antibacterial	Terpene	GL_R80_GL56_UP_1_P63	d__Bacteria;p__Bacteroidota;c__Bacteroidia;o__Cytophagales;f__Thermonemataceae;g__;s__	bacteria	1
antibacterial	Terpene	GL_R80_GL56_UP_1_P8	d__Bacteria;p__Planctomycetota;c__Planctomycetes;o__Planctomycetales;f__Planctomycetaceae;g__TH-plancto1;s__	bacteria	1
antibacterial	Terpene	GL_R81_GL56_UP_2_L10.1.2.1.1_sub	d__Bacteria;p__Planctomycetota;c__Planctomycetes;o__Gemmatales;f__Gemmataceae;g__Fimbriiglobus;s__	bacteria	1
antibacterial	Terpene	GL_R81_GL56_UP_2_L11_sub	d__Bacteria;p__Proteobacteria;c__Alphaproteobacteria;o__Rhizobiales;f__Rhizobiaceae;g__;s__	bacteria	1
antibacterial	Terpene	GL_R81_GL56_UP_2_L12.1.1	d__Bacteria;p__Myxococcota;c__Polyangia;o__Polyangiales;f__Polyangiaceae;g__;s__	bacteria	1
antibacterial	Terpene	GL_R81_GL56_UP_2_maxbin_res.001.fasta	d__Bacteria;p__Cyanobacteria;c__Cyanobacteriia;o__Cyanobacteriales;f__Phormidiaceae;g__Microcoleus;s__	bacteria	1
antibacterial	Terpene	GL_R81_GL56_UP_2_maxbin_res.003.fasta_sub	d__Bacteria;p__Cyanobacteria;c__Cyanobacteriia;o__Leptolyngbyales;f__Leptolyngbyaceae;g__Alkalinema;s__	bacteria	1
antibacterial	Terpene	GL_R81_GL56_UP_2_maxbin_res.088.fasta_sub	d__Bacteria;p__Bacteroidota;c__Bacteroidia;o__Cytophagales;f__UBA9547;g__;s__	bacteria	1
antibacterial	Terpene	GL_R81_GL56_UP_2_O28_sub	d__Bacteria;p__Bacteroidota;c__Bacteroidia;o__Chitinophagales;f__Chitinophagaceae;g__Ferruginibacter;s__	bacteria	1
antibacterial	Terpene	GL_R81_GL56_UP_2_O8_sub	d__Bacteria;p__Armatimonadota;c__Chthonomonadetes;o__Chthonomonadales;f__Chthonomonadaceae;g__;s__	bacteria	1
antibacterial	Terpene	GL_R81_GL56_UP_2_P35_sub	d__Bacteria;p__Bacteroidota;c__Bacteroidia;o__Cytophagales;f__;g__;s__	bacteria	1
antibacterial	Terpene	GL_R9_GL11_UP_2_L19	d__Bacteria;p__Proteobacteria;c__Alphaproteobacteria;o__Sphingomonadales;f__Sphingomonadaceae;g__Novosphingobium;s__	bacteria	1
antibacterial	Terpene	GL_R9_GL11_UP_2_O4.2.1	d__Bacteria;p__Proteobacteria;c__Gammaproteobacteria;o__Burkholderiales;f__Burkholderiaceae;g__Polaromonas;s__	bacteria	1
antibacterial	unknown	concoct_10	Bacillariophyta	eukaryota	1
antibacterial	unknown	concoct_104	Fragilariophycidae	eukaryota	2
antibacterial	unknown	concoct_11	Chytridiomycetes	eukaryota	1
antibacterial	unknown	concoct_113	Fungi	eukaryota	1
antibacterial	unknown	concoct_114	Clunio marinus	eukaryota	1
antibacterial	unknown	concoct_121	Fragilariophycidae	eukaryota	5
antibacterial	unknown	concoct_129	Ochromonas	eukaryota	2
antibacterial	unknown	concoct_137	Fragilariophycidae	eukaryota	2
antibacterial	unknown	concoct_139	Bacillariophyta	eukaryota	2
antibacterial	unknown	concoct_153	Bacillariophyta	eukaryota	1
antibacterial	unknown	concoct_155	Bacillariophyta	eukaryota	2
antibacterial	unknown	concoct_16	Ochromonas	eukaryota	1
antibacterial	unknown	concoct_169	Bacillariophyta	eukaryota	6
antibacterial	unknown	concoct_17	Fragilariophycidae	eukaryota	2
antibacterial	unknown	concoct_171	Clunio marinus	eukaryota	1
antibacterial	unknown	concoct_200	Ochromonas	eukaryota	2
antibacterial	unknown	concoct_215	Ochromonas	eukaryota	2
antibacterial	unknown	concoct_233	Eukaryota	eukaryota	1
antibacterial	unknown	concoct_234	Ochromonas	eukaryota	2
antibacterial	unknown	concoct_243	Ochromonas	eukaryota	1
antibacterial	unknown	concoct_250	Ochromonas	eukaryota	2
antibacterial	unknown	concoct_43	Fragilariophycidae	eukaryota	2
antibacterial	unknown	concoct_47	Eukaryota	eukaryota	3
antibacterial	unknown	concoct_50	Eukaryota	eukaryota	2
antibacterial	unknown	concoct_54	Ochromonas	eukaryota	1
antibacterial	unknown	GL_R1_GL5_UP_1_C1.12.1	d__Bacteria;p__Proteobacteria;c__Alphaproteobacteria;o__Rhizobiales;f__Beijerinckiaceae;g__;s__	bacteria	1
antibacterial	unknown	GL_R1_GL5_UP_1_C20	d__Bacteria;p__Deinococcota;c__Deinococci;o__Deinococcales;f__;g__;s__	bacteria	2
antibacterial	unknown	GL_R1_GL5_UP_1_G1.1_sub	d__Bacteria;p__Proteobacteria;c__Gammaproteobacteria;o__Burkholderiales;f__Burkholderiaceae;g__Rhizobacter;s__	bacteria	1
antibacterial	unknown	GL_R1_GL5_UP_1_G2.2.1	d__Bacteria;p__Bacteroidota;c__Bacteroidia;o__Chitinophagales;f__Saprospiraceae;g__;s__	bacteria	1
antibacterial	unknown	GL_R1_GL5_UP_1_L1.8.1.1_sub	d__Bacteria;p__Verrucomicrobiota;c__Verrucomicrobiae;o__Verrucomicrobiales;f__Akkermansiaceae;g__UBA1315;s__	bacteria	3
antibacterial	unknown	GL_R1_GL5_UP_1_L1.8.2	d__Bacteria;p__Verrucomicrobiota;c__Verrucomicrobiae;o__Verrucomicrobiales;f__Akkermansiaceae;g__UBA1315;s__	bacteria	2
antibacterial	unknown	GL_R1_GL5_UP_1_L2.1.4	d__Bacteria;p__Bacteroidota;c__Bacteroidia;o__Cytophagales;f__Spirosomaceae;g__Emticicia;s__	bacteria	1
antibacterial	unknown	GL_R1_GL5_UP_1_maxbin_res.004.fasta	d__Bacteria;p__Proteobacteria;c__Gammaproteobacteria;o__Burkholderiales;f__Burkholderiaceae;g__Rhizobacter;s__	bacteria	3
antibacterial	unknown	GL_R1_GL5_UP_1_maxbin_res.005.fasta_sub	d__Bacteria;p__Proteobacteria;c__Gammaproteobacteria;o__Burkholderiales;f__Burkholderiaceae;g__Polaromonas;s__	bacteria	1
antibacterial	unknown	GL_R1_GL5_UP_1_maxbin_res.012.fasta	d__Bacteria;p__Proteobacteria;c__Gammaproteobacteria;o__Burkholderiales;f__Burkholderiaceae;g__Polaromonas;s__	bacteria	1
antibacterial	unknown	GL_R1_GL5_UP_1_maxbin_res.028.fasta_sub	d__Bacteria;p__Proteobacteria;c__Alphaproteobacteria;o__Rhizobiales;f__Beijerinckiaceae;g__;s__	bacteria	1
antibacterial	unknown	GL_R1_GL5_UP_1_maxbin_res.043.fasta_sub	d__Bacteria;p__Proteobacteria;c__Gammaproteobacteria;o__Burkholderiales;f__Palsa-1005;g__REAM01;s__	bacteria	3
antibacterial	unknown	GL_R1_GL5_UP_1_maxbin_res.055.fasta_sub	d__Bacteria;p__Actinobacteriota;c__Acidimicrobiia;o__Acidimicrobiales;f__Ilumatobacteraceae;g__;s__	bacteria	1
antibacterial	unknown	GL_R1_GL5_UP_1_maxbin_res.114.fasta_sub	d__Bacteria;p__Proteobacteria;c__Alphaproteobacteria;o__Sphingomonadales;f__Sphingomonadaceae;g__UBA1936;s__	bacteria	1
antibacterial	unknown	GL_R1_GL5_UP_1_O12	d__Bacteria;p__Actinobacteriota;c__Actinomycetia;o__Nanopelagicales;f__FW305-bin1;g__;s__	bacteria	1
antibacterial	unknown	GL_R1_GL5_UP_1_O3.2.7	d__Bacteria;p__Cyanobacteria;c__Cyanobacteriia;o__Leptolyngbyales;f__Leptolyngbyaceae;g__Alkalinema;s__	bacteria	2
antibacterial	unknown	GL_R10_GL11_UP_3_G2.2.1.1	d__Bacteria;p__Proteobacteria;c__Gammaproteobacteria;o__Burkholderiales;f__Burkholderiaceae;g__Polaromonas;s__	bacteria	2
antibacterial	unknown	GL_R10_GL11_UP_3_maxbin_res.008.fasta_sub	d__Bacteria;p__Proteobacteria;c__Gammaproteobacteria;o__Burkholderiales;f__Burkholderiaceae;g__Polaromonas;s__	bacteria	1
antibacterial	unknown	GL_R10_GL11_UP_3_O7	d__Bacteria;p__Proteobacteria;c__Gammaproteobacteria;o__Burkholderiales;f__Methylophilaceae;g__Methylotenera_A;s__	bacteria	3
antibacterial	unknown	GL_R11_GL15_UP_1_C3	d__Bacteria;p__Bacteroidota;c__Bacteroidia;o__Cytophagales;f__Hymenobacteraceae;g__Hymenobacter;s__	bacteria	1
antibacterial	unknown	GL_R11_GL15_UP_1_maxbin_res.009.fasta_sub	d__Bacteria;p__Proteobacteria;c__Gammaproteobacteria;o__Burkholderiales;f__Burkholderiaceae;g__Polaromonas;s__	bacteria	2
antibacterial	unknown	GL_R12_GL15_UP_2_L2.2.2	d__Bacteria;p__Proteobacteria;c__Gammaproteobacteria;o__Burkholderiales;f__Burkholderiaceae;g__Polaromonas;s__	bacteria	2
antibacterial	unknown	GL_R12_GL15_UP_2_L5.1	d__Bacteria;p__Bacteroidota;c__Bacteroidia;o__Flavobacteriales;f__Flavobacteriaceae;g__Flavobacterium;s__	bacteria	2
antibacterial	unknown	GL_R12_GL15_UP_2_O2.2.1	d__Bacteria;p__Proteobacteria;c__Gammaproteobacteria;o__Burkholderiales;f__Burkholderiaceae;g__Rhodoferax;s__	bacteria	1
antibacterial	unknown	GL_R13_GL15_UP_3_L5_sub	d__Bacteria;p__Bacteroidota;c__Bacteroidia;o__Flavobacteriales;f__Flavobacteriaceae;g__Flavobacterium;s__	bacteria	1
antibacterial	unknown	GL_R13_GL15_UP_3_maxbin_res.005.fasta	d__Bacteria;p__Proteobacteria;c__Gammaproteobacteria;o__Burkholderiales;f__Burkholderiaceae;g__Rhodoferax;s__	bacteria	5
antibacterial	unknown	GL_R13_GL15_UP_3_O3_sub	d__Bacteria;p__Bacteroidota;c__Bacteroidia;o__Cytophagales;f__Hymenobacteraceae;g__Hymenobacter;s__	bacteria	1
antibacterial	unknown	GL_R17_GL16_UP_1_G1	d__Bacteria;p__Bacteroidota;c__Bacteroidia;o__Flavobacteriales;f__Flavobacteriaceae;g__Flavobacterium;s__	bacteria	2
antibacterial	unknown	GL_R17_GL16_UP_1_G4.1	d__Bacteria;p__Verrucomicrobiota;c__Verrucomicrobiae;o__Verrucomicrobiales;f__Akkermansiaceae;g__UBA1315;s__	bacteria	5
antibacterial	unknown	GL_R17_GL16_UP_1_G5	d__Bacteria;p__Bacteroidota;c__Bacteroidia;o__Cytophagales;f__Spirosomaceae;g__Arcicella;s__	bacteria	3
antibacterial	unknown	GL_R17_GL16_UP_1_G6	d__Bacteria;p__Bacteroidota;c__Bacteroidia;o__Cytophagales;f__Hymenobacteraceae;g__Hymenobacter;s__	bacteria	1
antibacterial	unknown	GL_R17_GL16_UP_1_maxbin_res.014.fasta_sub	d__Bacteria;p__Proteobacteria;c__Gammaproteobacteria;o__Burkholderiales;f__Burkholderiaceae;g__Polaromonas;s__	bacteria	5
antibacterial	unknown	GL_R17_GL16_UP_1_maxbin_res.022.fasta_sub	d__Bacteria;p__Verrucomicrobiota;c__Verrucomicrobiae;o__Verrucomicrobiales;f__Akkermansiaceae;g__UBA1315;s__	bacteria	2
antibacterial	unknown	GL_R17_GL16_UP_1_O7.1.1.1	d__Bacteria;p__Bacteroidota;c__Bacteroidia;o__Chitinophagales;f__Saprospiraceae;g__;s__	bacteria	1
antibacterial	unknown	GL_R18_GL16_UP_2_C2.2.1.1.1_sub	d__Bacteria;p__Proteobacteria;c__Gammaproteobacteria;o__Burkholderiales;f__Burkholderiaceae;g__Polaromonas;s__	bacteria	1
antibacterial	unknown	GL_R18_GL16_UP_2_G11_sub	d__Bacteria;p__Bacteroidota;c__Bacteroidia;o__Cytophagales;f__Hymenobacteraceae;g__Hymenobacter;s__	bacteria	3
antibacterial	unknown	GL_R18_GL16_UP_2_G13	d__Bacteria;p__Myxococcota;c__UBA727;o__UBA727;f__GCA-2721815;g__;s__	bacteria	2
antibacterial	unknown	GL_R18_GL16_UP_2_G2.2.1.2	d__Bacteria;p__Proteobacteria;c__Gammaproteobacteria;o__Burkholderiales;f__Burkholderiaceae;g__Polaromonas;s__	bacteria	1
antibacterial	unknown	GL_R18_GL16_UP_2_G2.2.2	d__Bacteria;p__Proteobacteria;c__Gammaproteobacteria;o__Burkholderiales;f__Burkholderiaceae;g__Polaromonas;s__	bacteria	1
antibacterial	unknown	GL_R18_GL16_UP_2_G5	d__Bacteria;p__Bdellovibrionota;c__Bacteriovoracia;o__Bacteriovoracales;f__Bacteriovoracaceae;g__Bacteriovorax;s__	bacteria	1
antibacterial	unknown	GL_R18_GL16_UP_2_G6.2.1.3	d__Bacteria;p__Verrucomicrobiota;c__Verrucomicrobiae;o__Verrucomicrobiales;f__Akkermansiaceae;g__UBA1315;s__	bacteria	3
antibacterial	unknown	GL_R18_GL16_UP_2_G8.2	d__Bacteria;p__Bacteroidota;c__Bacteroidia;o__Cytophagales;f__Spirosomaceae;g__Arcicella;s__	bacteria	2
antibacterial	unknown	GL_R18_GL16_UP_2_L15_sub	d__Bacteria;p__Bacteroidota;c__Bacteroidia;o__Chitinophagales;f__Saprospiraceae;g__;s__	bacteria	1
antibacterial	unknown	GL_R18_GL16_UP_2_L19	d__Bacteria;p__Actinobacteriota;c__Acidimicrobiia;o__Acidimicrobiales;f__Ilumatobacteraceae;g__;s__	bacteria	2
antibacterial	unknown	GL_R18_GL16_UP_2_L21	d__Bacteria;p__Bacteroidota;c__Bacteroidia;o__Cytophagales;f__Thermonemataceae;g__;s__	bacteria	2
antibacterial	unknown	GL_R18_GL16_UP_2_L25	d__Bacteria;p__Proteobacteria;c__Alphaproteobacteria;o__Caulobacterales;f__Caulobacteraceae;g__Brevundimonas;s__	bacteria	1
antibacterial	unknown	GL_R18_GL16_UP_2_maxbin_res.019.fasta_sub	d__Bacteria;p__Proteobacteria;c__Gammaproteobacteria;o__Burkholderiales;f__Burkholderiaceae;g__Polaromonas;s__	bacteria	1
antibacterial	unknown	GL_R18_GL16_UP_2_maxbin_res.020.fasta_sub	d__Bacteria;p__Bdellovibrionota;c__Bdellovibrionia;o__Bdellovibrionales;f__Bdellovibrionaceae;g__Pseudobdellovibrio;s__	bacteria	1
antibacterial	unknown	GL_R18_GL16_UP_2_maxbin_res.023.fasta_sub	d__Bacteria;p__Bacteroidota;c__Bacteroidia;o__Flavobacteriales;f__Flavobacteriaceae;g__Flavobacterium;s__	bacteria	1
antibacterial	unknown	GL_R18_GL16_UP_2_maxbin_res.028.fasta_sub	d__Bacteria;p__Proteobacteria;c__Gammaproteobacteria;o__Burkholderiales;f__Burkholderiaceae;g__Symbiobacter;s__	bacteria	1
antibacterial	unknown	GL_R18_GL16_UP_2_maxbin_res.033.fasta_sub	d__Bacteria;p__Verrucomicrobiota;c__Verrucomicrobiae;o__Verrucomicrobiales;f__Akkermansiaceae;g__UBA1315;s__	bacteria	1
antibacterial	unknown	GL_R18_GL16_UP_2_maxbin_res.042.fasta_sub	d__Bacteria;p__Bacteroidota;c__Bacteroidia;o__Flavobacteriales;f__Flavobacteriaceae;g__Flavobacterium;s__	bacteria	2
antibacterial	unknown	GL_R18_GL16_UP_2_maxbin_res.056.fasta_sub	d__Bacteria;p__Cyanobacteria;c__Cyanobacteriia;o__Cyanobacteriales;f__Phormidiaceae;g__Microcoleus;s__	bacteria	1
antibacterial	unknown	GL_R18_GL16_UP_2_O1_sub	d__Bacteria;p__Bacteroidota;c__Bacteroidia;o__Flavobacteriales;f__Flavobacteriaceae;g__Flavobacterium;s__	bacteria	2
antibacterial	unknown	GL_R18_GL16_UP_2_O3.1	d__Bacteria;p__Proteobacteria;c__Alphaproteobacteria;o__Sphingomonadales;f__Sphingomonadaceae;g__Novosphingobium;s__	bacteria	3
antibacterial	unknown	GL_R18_GL16_UP_2_O6.1.2_sub	d__Bacteria;p__Verrucomicrobiota;c__Verrucomicrobiae;o__Chthoniobacterales;f__Chthoniobacteraceae;g__;s__	bacteria	6
antibacterial	unknown	GL_R18_GL16_UP_2_P42	d__Bacteria;p__Bacteroidota;c__Bacteroidia;o__AKYH767;f__;g__;s__	bacteria	1
antibacterial	unknown	GL_R19_GL16_UP_3_C16_sub	d__Bacteria;p__Bacteroidota;c__Bacteroidia;o__Cytophagales;f__Thermonemataceae;g__;s__	bacteria	1
antibacterial	unknown	GL_R19_GL16_UP_3_G1.2.2.2.4	d__Bacteria;p__Bacteroidota;c__Bacteroidia;o__Flavobacteriales;f__Flavobacteriaceae;g__Flavobacterium;s__	bacteria	1
antibacterial	unknown	GL_R19_GL16_UP_3_G12.1.2.1.2	d__Bacteria;p__Verrucomicrobiota;c__Verrucomicrobiae;o__Verrucomicrobiales;f__Akkermansiaceae;g__UBA1315;s__	bacteria	1
antibacterial	unknown	GL_R19_GL16_UP_3_G13	d__Bacteria;p__Actinobacteriota;c__Acidimicrobiia;o__Acidimicrobiales;f__Ilumatobacteraceae;g__;s__	bacteria	3
antibacterial	unknown	GL_R19_GL16_UP_3_G19	d__Bacteria;p__Myxococcota;c__UBA727;o__UBA727;f__GCA-2721815;g__;s__	bacteria	2
antibacterial	unknown	GL_R19_GL16_UP_3_G2.2.2.2	d__Bacteria;p__Proteobacteria;c__Gammaproteobacteria;o__Burkholderiales;f__Burkholderiaceae;g__Polaromonas;s__	bacteria	2
antibacterial	unknown	GL_R19_GL16_UP_3_L1.2.2.1.2_sub	d__Bacteria;p__Bacteroidota;c__Bacteroidia;o__Cytophagales;f__Spirosomaceae;g__Arcicella;s__	bacteria	3
antibacterial	unknown	GL_R19_GL16_UP_3_L2.1.4.1	d__Bacteria;p__Proteobacteria;c__Alphaproteobacteria;o__Rhodobacterales;f__Rhodobacteraceae;g__;s__	bacteria	2
antibacterial	unknown	GL_R19_GL16_UP_3_L2.2.1.2.5_sub	d__Bacteria;p__Proteobacteria;c__Alphaproteobacteria;o__Rhodobacterales;f__Rhodobacteraceae;g__Cypionkella;s__	bacteria	2
antibacterial	unknown	GL_R19_GL16_UP_3_L2.2.2.1.2_sub	d__Bacteria;p__Proteobacteria;c__Alphaproteobacteria;o__Sphingomonadales;f__Sphingomonadaceae;g__Sphingorhabdus_B;s__	bacteria	3
antibacterial	unknown	GL_R19_GL16_UP_3_maxbin_res.025.fasta	d__Bacteria;p__Proteobacteria;c__Gammaproteobacteria;o__Burkholderiales;f__Burkholderiaceae;g__Polaromonas;s__	bacteria	1
antibacterial	unknown	GL_R19_GL16_UP_3_maxbin_res.026.fasta_sub	d__Bacteria;p__Verrucomicrobiota;c__Verrucomicrobiae;o__Verrucomicrobiales;f__Akkermansiaceae;g__UBA1315;s__	bacteria	1
antibacterial	unknown	GL_R19_GL16_UP_3_maxbin_res.047.fasta_sub	d__Bacteria;p__Bdellovibrionota;c__Bacteriovoracia;o__Bacteriovoracales;f__Bacteriovoracaceae;g__Bacteriovorax;s__	bacteria	1
antibacterial	unknown	GL_R19_GL16_UP_3_maxbin_res.054.fasta	d__Bacteria;p__Bacteroidota;c__Bacteroidia;o__AKYH767;f__;g__;s__	bacteria	3
antibacterial	unknown	GL_R19_GL16_UP_3_maxbin_res.059.fasta_sub	d__Bacteria;p__Cyanobacteria;c__Cyanobacteriia;o__Cyanobacteriales;f__Phormidiaceae;g__Microcoleus;s__	bacteria	7
antibacterial	unknown	GL_R19_GL16_UP_3_maxbin_res.061.fasta	d__Bacteria;p__Verrucomicrobiota;c__Verrucomicrobiae;o__Verrucomicrobiales;f__Akkermansiaceae;g__UBA1315;s__	bacteria	1
antibacterial	unknown	GL_R19_GL16_UP_3_maxbin_res.082.fasta_sub	d__Bacteria;p__Proteobacteria;c__Alphaproteobacteria;o__Caulobacterales;f__Caulobacteraceae;g__Brevundimonas;s__	bacteria	4
antibacterial	unknown	GL_R19_GL16_UP_3_O12.1.1.1_sub	d__Bacteria;p__Verrucomicrobiota;c__Verrucomicrobiae;o__Chthoniobacterales;f__Chthoniobacteraceae;g__;s__	bacteria	4
antibacterial	unknown	GL_R19_GL16_UP_3_O12.2	d__Bacteria;p__Verrucomicrobiota;c__Verrucomicrobiae;o__Verrucomicrobiales;f__Akkermansiaceae;g__UBA1315;s__	bacteria	2
antibacterial	unknown	GL_R19_GL16_UP_3_O14	d__Bacteria;p__Bacteroidota;c__Bacteroidia;o__Cytophagales;f__Spirosomaceae;g__;s__	bacteria	1
antibacterial	unknown	GL_R19_GL16_UP_3_O2.2.1.1.1.1	d__Bacteria;p__Proteobacteria;c__Gammaproteobacteria;o__Burkholderiales;f__Burkholderiaceae;g__Polaromonas;s__	bacteria	2
antibacterial	unknown	GL_R19_GL16_UP_3_O5.1	d__Bacteria;p__Proteobacteria;c__Gammaproteobacteria;o__Burkholderiales;f__Burkholderiaceae;g__Limnohabitans;s__	bacteria	3
antibacterial	unknown	GL_R2_GL5_UP_2_B1.2.2.2.1.1_sub	d__Bacteria;p__Proteobacteria;c__Gammaproteobacteria;o__Burkholderiales;f__Burkholderiaceae;g__Rhizobacter;s__	bacteria	3
antibacterial	unknown	GL_R2_GL5_UP_2_G1.2.2.1.1.1	d__Bacteria;p__Proteobacteria;c__Gammaproteobacteria;o__Burkholderiales;f__Burkholderiaceae;g__Polaromonas;s__	bacteria	3
antibacterial	unknown	GL_R2_GL5_UP_2_G1.2.2.1.2	d__Bacteria;p__Proteobacteria;c__Alphaproteobacteria;o__Rhizobiales;f__Beijerinckiaceae;g__;s__	bacteria	2
antibacterial	unknown	GL_R2_GL5_UP_2_G15.1	d__Bacteria;p__Bacteroidota;c__Bacteroidia;o__Chitinophagales;f__Saprospiraceae;g__;s__	bacteria	1
antibacterial	unknown	GL_R2_GL5_UP_2_L25_sub	d__Bacteria;p__Bacteroidota;c__Bacteroidia;o__Chitinophagales;f__Saprospiraceae;g__;s__	bacteria	1
antibacterial	unknown	GL_R2_GL5_UP_2_L26	d__Bacteria;p__Patescibacteria;c__CG2-30-54-11;o__;f__;g__;s__	bacteria	1
antibacterial	unknown	GL_R2_GL5_UP_2_L3.1.3_sub	d__Bacteria;p__Verrucomicrobiota;c__Verrucomicrobiae;o__Verrucomicrobiales;f__Akkermansiaceae;g__;s__	bacteria	3
antibacterial	unknown	GL_R2_GL5_UP_2_maxbin_res.008.fasta	d__Bacteria;p__Proteobacteria;c__Gammaproteobacteria;o__Burkholderiales;f__Burkholderiaceae;g__Rhizobacter;s__	bacteria	3
antibacterial	unknown	GL_R2_GL5_UP_2_maxbin_res.010.fasta	d__Bacteria;p__Bacteroidota;c__Bacteroidia;o__Chitinophagales;f__Saprospiraceae;g__;s__	bacteria	1
antibacterial	unknown	GL_R2_GL5_UP_2_maxbin_res.021.fasta_sub	d__Bacteria;p__Verrucomicrobiota;c__Verrucomicrobiae;o__Verrucomicrobiales;f__Akkermansiaceae;g__UBA1315;s__	bacteria	3
antibacterial	unknown	GL_R2_GL5_UP_2_maxbin_res.035.fasta	d__Bacteria;p__Calescibacterota;c__Calescibacteriia;o__;f__;g__;s__	bacteria	3
antibacterial	unknown	GL_R2_GL5_UP_2_maxbin_res.048.fasta_sub	d__Bacteria;p__Bacteroidota;c__Bacteroidia;o__Cytophagales;f__Cyclobacteriaceae;g__SZUA-230;s__	bacteria	2
antibacterial	unknown	GL_R2_GL5_UP_2_maxbin_res.053.fasta_sub	d__Bacteria;p__Proteobacteria;c__Gammaproteobacteria;o__Burkholderiales;f__Burkholderiaceae;g__Rhizobacter;s__	bacteria	4
antibacterial	unknown	GL_R2_GL5_UP_2_maxbin_res.059.fasta	d__Bacteria;p__Proteobacteria;c__Gammaproteobacteria;o__Burkholderiales;f__Palsa-1005;g__REAM01;s__	bacteria	3
antibacterial	unknown	GL_R2_GL5_UP_2_O1.2.2.1.5	d__Bacteria;p__Proteobacteria;c__Gammaproteobacteria;o__Burkholderiales;f__Burkholderiaceae;g__Polaromonas;s__	bacteria	1
antibacterial	unknown	GL_R20_GL16_DN_1_C10.1.6_sub	d__Bacteria;p__Proteobacteria;c__Alphaproteobacteria;o__Sphingomonadales;f__Sphingomonadaceae;g__Sphingorhabdus_B;s__	bacteria	2
antibacterial	unknown	GL_R20_GL16_DN_1_C33	d__Bacteria;p__Verrucomicrobiota;c__Verrucomicrobiae;o__Verrucomicrobiales;f__Akkermansiaceae;g__UBA1315;s__	bacteria	4
antibacterial	unknown	GL_R20_GL16_DN_1_C7.1.1_sub	d__Bacteria;p__UBP7;c__;o__;f__;g__;s__	bacteria	1
antibacterial	unknown	GL_R20_GL16_DN_1_C7.1.2.3_sub	d__Bacteria;p__UBP7;c__;o__;f__;g__;s__	bacteria	2
antibacterial	unknown	GL_R20_GL16_DN_1_G22	d__Bacteria;p__Bdellovibrionota;c__Bdellovibrionia;o__Bdellovibrionales;f__Bdellovibrionaceae;g__Ga0074139;s__	bacteria	3
antibacterial	unknown	GL_R20_GL16_DN_1_G27	d__Bacteria;p__Proteobacteria;c__Gammaproteobacteria;o__Xanthomonadales;f__Xanthomonadaceae;g__SCMT01;s__	bacteria	3
antibacterial	unknown	GL_R20_GL16_DN_1_L24_sub	d__Bacteria;p__Proteobacteria;c__Gammaproteobacteria;o__Burkholderiales;f__Methylophilaceae;g__Methylotenera_A;s__	bacteria	2
antibacterial	unknown	GL_R20_GL16_DN_1_maxbin_res.012.fasta	d__Bacteria;p__Bacteroidota;c__Bacteroidia;o__Cytophagales;f__Spirosomaceae;g__;s__	bacteria	1
antibacterial	unknown	GL_R20_GL16_DN_1_maxbin_res.013.fasta_sub	d__Bacteria;p__Bacteroidota;c__Bacteroidia;o__Cytophagales;f__Spirosomaceae;g__;s__	bacteria	1
antibacterial	unknown	GL_R20_GL16_DN_1_maxbin_res.023.fasta_sub	d__Bacteria;p__Cyanobacteria;c__;o__;f__;g__;s__	bacteria	2
antibacterial	unknown	GL_R20_GL16_DN_1_maxbin_res.052.fasta_sub	d__Bacteria;p__Proteobacteria;c__Alphaproteobacteria;o__Rhodobacterales;f__Rhodobacteraceae;g__Cypionkella;s__	bacteria	3
antibacterial	unknown	GL_R20_GL16_DN_1_maxbin_res.067.fasta_sub	d__Bacteria;p__Deinococcota;c__Deinococci;o__Deinococcales;f__;g__;s__	bacteria	2
antibacterial	unknown	GL_R20_GL16_DN_1_O5.1.1.5	d__Bacteria;p__Bacteroidota;c__Bacteroidia;o__Flavobacteriales;f__T3Sed10-241;g__;s__	bacteria	1
antibacterial	unknown	GL_R20_GL16_DN_1_O5.2.3.1.3	d__Bacteria;p__Bacteroidota;c__Bacteroidia;o__Cytophagales;f__Spirosomaceae;g__;s__	bacteria	1
antibacterial	unknown	GL_R20_GL16_DN_1_O7.2.1	d__Bacteria;p__UBP7;c__;o__;f__;g__;s__	bacteria	1
antibacterial	unknown	GL_R20_GL16_DN_1_P30	d__Bacteria;p__Deinococcota;c__Deinococci;o__Deinococcales;f__;g__;s__	bacteria	2
antibacterial	unknown	GL_R20_GL16_DN_1_P61	d__Bacteria;p__Bacteroidota;c__Bacteroidia;o__UBA7662;f__;g__;s__	bacteria	1
antibacterial	unknown	GL_R21_GL16_DN_2_B2.4.2.1.1.1_sub	d__Bacteria;p__Bacteroidota;c__Bacteroidia;o__Cytophagales;f__Spirosomaceae;g__REAB01;s__	bacteria	3
antibacterial	unknown	GL_R21_GL16_DN_2_B8.1.1.1_sub	d__Bacteria;p__Proteobacteria;c__Gammaproteobacteria;o__Burkholderiales;f__Methylophilaceae;g__Methylotenera_A;s__	bacteria	3
antibacterial	unknown	GL_R21_GL16_DN_2_C21_sub	d__Bacteria;p__Myxococcota;c__Polyangia;o__Haliangiales;f__Haliangiaceae;g__;s__	bacteria	3
antibacterial	unknown	GL_R21_GL16_DN_2_C23_sub	d__Bacteria;p__Patescibacteria;c__Gracilibacteria;o__Absconditabacterales;f__X112;g__Aalborg-AAW-1;s__	bacteria	1
antibacterial	unknown	GL_R21_GL16_DN_2_C26	d__Bacteria;p__Patescibacteria;c__Gracilibacteria;o__Absconditabacterales;f__X112;g__Aalborg-AAW-1;s__	bacteria	1
antibacterial	unknown	GL_R21_GL16_DN_2_C28.1.1.1.1.2	d__Bacteria;p__Patescibacteria;c__;o__;f__;g__;s__	bacteria	3
antibacterial	unknown	GL_R21_GL16_DN_2_C42_sub	d__Bacteria;p__Patescibacteria;c__Gracilibacteria;o__Absconditabacterales;f__X112;g__;s__	bacteria	1
antibacterial	unknown	GL_R21_GL16_DN_2_G13_sub	d__Bacteria;p__Bacteroidota;c__Bacteroidia;o__Chitinophagales;f__Saprospiraceae;g__;s__	bacteria	1
antibacterial	unknown	GL_R21_GL16_DN_2_G19.2	d__Bacteria;p__Bdellovibrionota;c__Bdellovibrionia;o__Bdellovibrionales;f__Bdellovibrionaceae;g__Pseudobdellovibrio;s__	bacteria	1
antibacterial	unknown	GL_R21_GL16_DN_2_G2.2_sub	d__Bacteria;p__Bacteroidota;c__Bacteroidia;o__Chitinophagales;f__Saprospiraceae;g__;s__	bacteria	1
antibacterial	unknown	GL_R21_GL16_DN_2_G20	d__Bacteria;p__Verrucomicrobiota;c__Verrucomicrobiae;o__Verrucomicrobiales;f__Akkermansiaceae;g__UBA1315;s__	bacteria	2
antibacterial	unknown	GL_R21_GL16_DN_2_G24	d__Bacteria;p__Verrucomicrobiota;c__Verrucomicrobiae;o__Verrucomicrobiales;f__Akkermansiaceae;g__UBA1315;s__	bacteria	2
antibacterial	unknown	GL_R21_GL16_DN_2_G5.1	d__Bacteria;p__Myxococcota;c__Polyangia;o__Polyangiales;f__Polyangiaceae;g__SXNL01;s__	bacteria	3
antibacterial	unknown	GL_R21_GL16_DN_2_L28_sub	d__Bacteria;p__Deinococcota;c__Deinococci;o__Deinococcales;f__;g__;s__	bacteria	3
antibacterial	unknown	GL_R21_GL16_DN_2_L3.5.2_sub	d__Bacteria;p__Proteobacteria;c__Gammaproteobacteria;o__Burkholderiales;f__Burkholderiaceae;g__Polaromonas;s__	bacteria	1
antibacterial	unknown	GL_R21_GL16_DN_2_L38_sub	d__Bacteria;p__Deinococcota;c__Deinococci;o__Deinococcales;f__;g__;s__	bacteria	3
antibacterial	unknown	GL_R21_GL16_DN_2_L49	d__Bacteria;p__UBP7;c__;o__;f__;g__;s__	bacteria	1
antibacterial	unknown	GL_R21_GL16_DN_2_L5.1.1.2	d__Bacteria;p__Proteobacteria;c__Alphaproteobacteria;o__Sphingomonadales;f__Sphingomonadaceae;g__Sphingorhabdus_B;s__	bacteria	2
antibacterial	unknown	GL_R21_GL16_DN_2_maxbin_res.001.fasta	d__Bacteria;p__Bacteroidota;c__Bacteroidia;o__UBA7662;f__;g__;s__	bacteria	1
antibacterial	unknown	GL_R21_GL16_DN_2_maxbin_res.005.fasta_sub	d__Bacteria;p__Proteobacteria;c__Gammaproteobacteria;o__Burkholderiales;f__Burkholderiaceae;g__Polaromonas;s__	bacteria	2
antibacterial	unknown	GL_R21_GL16_DN_2_maxbin_res.010.fasta_sub	d__Bacteria;p__Cyanobacteria;c__Cyanobacteriia;o__Leptolyngbyales;f__Leptolyngbyaceae;g__Alkalinema;s__	bacteria	2
antibacterial	unknown	GL_R21_GL16_DN_2_maxbin_res.012.fasta_sub	d__Bacteria;p__Deinococcota;c__Deinococci;o__Deinococcales;f__;g__;s__	bacteria	1
antibacterial	unknown	GL_R21_GL16_DN_2_maxbin_res.013.fasta	d__Bacteria;p__Bacteroidota;c__Bacteroidia;o__Chitinophagales;f__Saprospiraceae;g__;s__	bacteria	1
antibacterial	unknown	GL_R21_GL16_DN_2_maxbin_res.015.fasta_sub	d__Bacteria;p__Bacteroidota;c__Bacteroidia;o__Cytophagales;f__Spirosomaceae;g__REAB01;s__	bacteria	1
antibacterial	unknown	GL_R21_GL16_DN_2_maxbin_res.020.fasta_sub	d__Bacteria;p__Proteobacteria;c__Gammaproteobacteria;o__Burkholderiales;f__Burkholderiaceae;g__Rhizobacter;s__	bacteria	3
antibacterial	unknown	GL_R21_GL16_DN_2_maxbin_res.022.fasta_sub	d__Bacteria;p__Proteobacteria;c__Gammaproteobacteria;o__Burkholderiales;f__Burkholderiaceae;g__Polaromonas;s__	bacteria	2
antibacterial	unknown	GL_R21_GL16_DN_2_maxbin_res.026.fasta_sub	d__Bacteria;p__UBP7;c__;o__;f__;g__;s__	bacteria	1
antibacterial	unknown	GL_R21_GL16_DN_2_maxbin_res.044.fasta_sub	d__Bacteria;p__Bacteroidota;c__Bacteroidia;o__J057;f__;g__;s__	bacteria	2
antibacterial	unknown	GL_R21_GL16_DN_2_maxbin_res.061.fasta_sub	d__Bacteria;p__Proteobacteria;c__Alphaproteobacteria;o__Rhizobiales;f__Beijerinckiaceae;g__;s__	bacteria	3
antibacterial	unknown	GL_R21_GL16_DN_2_maxbin_res.074.fasta_sub	d__Bacteria;p__Bacteroidota;c__Bacteroidia;o__Flavobacteriales;f__Flavobacteriaceae;g__Flavobacterium;s__	bacteria	2
antibacterial	unknown	GL_R21_GL16_DN_2_maxbin_res.080.fasta_sub	d__Bacteria;p__Bdellovibrionota;c__Bdellovibrionia;o__Bdellovibrionales;f__Bdellovibrionaceae;g__Ga0074139;s__	bacteria	2
antibacterial	unknown	GL_R21_GL16_DN_2_maxbin_res.084.fasta_sub	d__Bacteria;p__Bdellovibrionota;c__Bdellovibrionia;o__Bdellovibrionales;f__Bdellovibrionaceae;g__Ga0074139;s__	bacteria	1
antibacterial	unknown	GL_R21_GL16_DN_2_maxbin_res.088.fasta_sub	d__Bacteria;p__Proteobacteria;c__Alphaproteobacteria;o__;f__;g__;s__	bacteria	2
antibacterial	unknown	GL_R21_GL16_DN_2_O12	d__Bacteria;p__Proteobacteria;c__Alphaproteobacteria;o__Rhodobacterales;f__Rhodobacteraceae;g__Cypionkella;s__	bacteria	2
antibacterial	unknown	GL_R21_GL16_DN_2_O12.1	d__Bacteria;p__Myxococcota;c__Polyangia;o__Polyangiales;f__Polyangiaceae;g__;s__	bacteria	3
antibacterial	unknown	GL_R21_GL16_DN_2_O18	d__Bacteria;p__Proteobacteria;c__Alphaproteobacteria;o__Rhodobacterales;f__Rhodobacteraceae;g__Cypionkella;s__	bacteria	3
antibacterial	unknown	GL_R21_GL16_DN_2_O21	d__Bacteria;p__Proteobacteria;c__Alphaproteobacteria;o__Rhodobacterales;f__Rhodobacteraceae;g__Cypionkella;s__	bacteria	3
antibacterial	unknown	GL_R21_GL16_DN_2_O26	d__Bacteria;p__Proteobacteria;c__Gammaproteobacteria;o__Xanthomonadales;f__Xanthomonadaceae;g__SCMT01;s__	bacteria	3
antibacterial	unknown	GL_R21_GL16_DN_2_O28.2_sub	d__Bacteria;p__UBP7;c__;o__;f__;g__;s__	bacteria	1
antibacterial	unknown	GL_R21_GL16_DN_2_O32_sub	d__Bacteria;p__Proteobacteria;c__Alphaproteobacteria;o__Rhizobiales;f__Beijerinckiaceae;g__;s__	bacteria	2
antibacterial	unknown	GL_R21_GL16_DN_2_O34	d__Bacteria;p__Proteobacteria;c__Alphaproteobacteria;o__Rhodobacterales;f__Rhodobacteraceae;g__Cypionkella;s__	bacteria	2
antibacterial	unknown	GL_R21_GL16_DN_2_P1	d__Bacteria;p__Bacteroidota;c__Bacteroidia;o__UBA7662;f__;g__;s__	bacteria	1
antibacterial	unknown	GL_R21_GL16_DN_2_P14.2	d__Bacteria;p__Bdellovibrionota;c__Bdellovibrionia;o__Bdellovibrionales;f__Bdellovibrionaceae;g__Pseudobdellovibrio;s__	bacteria	1
antibacterial	unknown	GL_R21_GL16_DN_2_P54	d__Bacteria;p__Deinococcota;c__Deinococci;o__Deinococcales;f__;g__;s__	bacteria	2
antibacterial	unknown	GL_R21_GL16_DN_2_P58	d__Bacteria;p__Deinococcota;c__Deinococci;o__Deinococcales;f__;g__;s__	bacteria	2
antibacterial	unknown	GL_R22_GL16_DN_3_C3.2.2.1.1.1	d__Bacteria;p__Bacteroidota;c__Bacteroidia;o__Cytophagales;f__Spirosomaceae;g__;s__	bacteria	1
antibacterial	unknown	GL_R22_GL16_DN_3_C4.2	d__Bacteria;p__Verrucomicrobiota;c__Verrucomicrobiae;o__Verrucomicrobiales;f__Akkermansiaceae;g__UBA1315;s__	bacteria	1
antibacterial	unknown	GL_R22_GL16_DN_3_C8.1.1.1	d__Bacteria;p__Proteobacteria;c__Alphaproteobacteria;o__Sphingomonadales;f__Sphingomonadaceae;g__Sphingorhabdus_B;s__	bacteria	2
antibacterial	unknown	GL_R22_GL16_DN_3_G1.2.2	d__Bacteria;p__Proteobacteria;c__Gammaproteobacteria;o__Burkholderiales;f__Burkholderiaceae;g__Limnohabitans;s__	bacteria	3
antibacterial	unknown	GL_R22_GL16_DN_3_L10.2.2.1.2.5_sub	d__Bacteria;p__Patescibacteria;c__;o__;f__;g__;s__	bacteria	2
antibacterial	unknown	GL_R22_GL16_DN_3_L12.2_sub	d__Bacteria;p__Proteobacteria;c__Alphaproteobacteria;o__Rhodobacterales;f__Rhodobacteraceae;g__Cypionkella;s__	bacteria	3
antibacterial	unknown	GL_R22_GL16_DN_3_L15_sub	d__Bacteria;p__Bacteroidota;c__Bacteroidia;o__Cytophagales;f__Thermonemataceae;g__;s__	bacteria	3
antibacterial	unknown	GL_R22_GL16_DN_3_L3.2.2.1.2.1	d__Bacteria;p__Bacteroidota;c__Bacteroidia;o__Cytophagales;f__Spirosomaceae;g__;s__	bacteria	2
antibacterial	unknown	GL_R22_GL16_DN_3_L7_sub	d__Bacteria;p__Proteobacteria;c__Gammaproteobacteria;o__Burkholderiales;f__UKL13-2;g__UKL13-2;s__	bacteria	1
antibacterial	unknown	GL_R22_GL16_DN_3_maxbin_res.018.fasta_sub	d__Bacteria;p__Bacteroidota;c__Bacteroidia;o__Flavobacteriales;f__Flavobacteriaceae;g__Flavobacterium;s__	bacteria	1
antibacterial	unknown	GL_R22_GL16_DN_3_maxbin_res.039.fasta	d__Bacteria;p__Proteobacteria;c__Gammaproteobacteria;o__Burkholderiales;f__Burkholderiaceae;g__Polaromonas;s__	bacteria	1
antibacterial	unknown	GL_R22_GL16_DN_3_maxbin_res.050.fasta_sub	d__Bacteria;p__Cyanobacteria;c__Cyanobacteriia;o__Leptolyngbyales;f__Leptolyngbyaceae;g__Alkalinema;s__	bacteria	4
antibacterial	unknown	GL_R22_GL16_DN_3_maxbin_res.064.fasta_sub	d__Bacteria;p__Proteobacteria;c__Gammaproteobacteria;o__Burkholderiales;f__Burkholderiaceae;g__;s__	bacteria	4
antibacterial	unknown	GL_R22_GL16_DN_3_maxbin_res.066.fasta_sub	d__Bacteria;p__Bacteroidota;c__Bacteroidia;o__Cytophagales;f__Spirosomaceae;g__;s__	bacteria	4
antibacterial	unknown	GL_R22_GL16_DN_3_maxbin_res.074.fasta_sub	d__Bacteria;p__Bacteroidota;c__Bacteroidia;o__Cytophagales;f__Spirosomaceae;g__REAB01;s__	bacteria	1
antibacterial	unknown	GL_R22_GL16_DN_3_maxbin_res.075.fasta_sub	d__Bacteria;p__Proteobacteria;c__Gammaproteobacteria;o__Burkholderiales;f__Burkholderiaceae;g__;s__	bacteria	1
antibacterial	unknown	GL_R22_GL16_DN_3_O2.2	d__Bacteria;p__Bacteroidota;c__Bacteroidia;o__Cytophagales;f__Hymenobacteraceae;g__Hymenobacter;s__	bacteria	1
antibacterial	unknown	GL_R22_GL16_DN_3_O21_sub	d__Bacteria;p__Bacteroidota;c__Bacteroidia;o__AKYH767;f__;g__;s__	bacteria	1
antibacterial	unknown	GL_R22_GL16_DN_3_O3.2.2.1.2.3	d__Bacteria;p__Bacteroidota;c__Bacteroidia;o__Cytophagales;f__Spirosomaceae;g__Arcicella;s__	bacteria	1
antibacterial	unknown	GL_R22_GL16_DN_3_O8.2_sub	d__Bacteria;p__Proteobacteria;c__Alphaproteobacteria;o__Sphingomonadales;f__Sphingomonadaceae;g__Sphingorhabdus_B;s__	bacteria	3
antibacterial	unknown	GL_R22_GL16_DN_3_P1.2.1.3	d__Bacteria;p__Proteobacteria;c__Gammaproteobacteria;o__Burkholderiales;f__Burkholderiaceae;g__Polaromonas;s__	bacteria	2
antibacterial	unknown	GL_R3_GL5_UP_3_C22_sub	d__Bacteria;p__Bacteroidota;c__Bacteroidia;o__Chitinophagales;f__Saprospiraceae;g__;s__	bacteria	1
antibacterial	unknown	GL_R3_GL5_UP_3_C25_sub	d__Bacteria;p__Proteobacteria;c__Gammaproteobacteria;o__Burkholderiales;f__Burkholderiaceae;g__Rhizobacter;s__	bacteria	1
antibacterial	unknown	GL_R3_GL5_UP_3_C28_sub	d__Bacteria;p__Bacteroidota;c__Bacteroidia;o__Chitinophagales;f__Saprospiraceae;g__;s__	bacteria	1
antibacterial	unknown	GL_R3_GL5_UP_3_C34	d__Bacteria;p__UBP7;c__;o__;f__;g__;s__	bacteria	1
antibacterial	unknown	GL_R3_GL5_UP_3_C37	d__Bacteria;p__UBP7;c__;o__;f__;g__;s__	bacteria	1
antibacterial	unknown	GL_R3_GL5_UP_3_G16.2	d__Bacteria;p__Bacteroidota;c__Bacteroidia;o__Chitinophagales;f__Saprospiraceae;g__;s__	bacteria	1
antibacterial	unknown	GL_R3_GL5_UP_3_G2.3.1.2_sub	d__Bacteria;p__Proteobacteria;c__Gammaproteobacteria;o__Burkholderiales;f__Burkholderiaceae;g__Polaromonas;s__	bacteria	2
antibacterial	unknown	GL_R3_GL5_UP_3_G3.2.1	d__Bacteria;p__Proteobacteria;c__Gammaproteobacteria;o__Burkholderiales;f__Burkholderiaceae;g__Polaromonas;s__	bacteria	4
antibacterial	unknown	GL_R3_GL5_UP_3_G5_sub	d__Bacteria;p__Proteobacteria;c__Gammaproteobacteria;o__Burkholderiales;f__Burkholderiaceae;g__Rhizobacter;s__	bacteria	3
antibacterial	unknown	GL_R3_GL5_UP_3_L10.2	d__Bacteria;p__Cyanobacteria;c__Cyanobacteriia;o__Leptolyngbyales;f__Leptolyngbyaceae;g__Alkalinema;s__	bacteria	2
antibacterial	unknown	GL_R3_GL5_UP_3_L11.1.1.4	d__Bacteria;p__Verrucomicrobiota;c__Verrucomicrobiae;o__Verrucomicrobiales;f__Akkermansiaceae;g__UBA1315;s__	bacteria	3
antibacterial	unknown	GL_R3_GL5_UP_3_L13.1	d__Bacteria;p__Bacteroidota;c__Bacteroidia;o__Chitinophagales;f__Saprospiraceae;g__;s__	bacteria	1
antibacterial	unknown	GL_R3_GL5_UP_3_L16.1	d__Bacteria;p__Bacteroidota;c__Bacteroidia;o__Chitinophagales;f__Saprospiraceae;g__;s__	bacteria	1
antibacterial	unknown	GL_R3_GL5_UP_3_L17.1_sub	d__Bacteria;p__Bacteroidota;c__Bacteroidia;o__Cytophagales;f__Spirosomaceae;g__REAB01;s__	bacteria	1
antibacterial	unknown	GL_R3_GL5_UP_3_L2.20_sub	d__Bacteria;p__Proteobacteria;c__Alphaproteobacteria;o__Rhodobacterales;f__Rhodobacteraceae;g__Tabrizicola;s__	bacteria	2
antibacterial	unknown	GL_R3_GL5_UP_3_L2.4.15	d__Bacteria;p__Proteobacteria;c__Gammaproteobacteria;o__Burkholderiales;f__Burkholderiaceae;g__Polaromonas;s__	bacteria	2
antibacterial	unknown	GL_R3_GL5_UP_3_L20.1_sub	d__Bacteria;p__Bacteroidota;c__Bacteroidia;o__Cytophagales;f__Spirosomaceae;g__REAB01;s__	bacteria	1
antibacterial	unknown	GL_R3_GL5_UP_3_L3.17.1	d__Bacteria;p__Proteobacteria;c__Gammaproteobacteria;o__Burkholderiales;f__Methylophilaceae;g__Methylotenera_A;s__	bacteria	1
antibacterial	unknown	GL_R3_GL5_UP_3_L3.28	d__Bacteria;p__Proteobacteria;c__Gammaproteobacteria;o__Burkholderiales;f__Burkholderiaceae;g__Polaromonas;s__	bacteria	2
antibacterial	unknown	GL_R3_GL5_UP_3_L3.7_sub	d__Bacteria;p__Proteobacteria;c__Alphaproteobacteria;o__Rhodobacterales;f__Rhodobacteraceae;g__Tabrizicola;s__	bacteria	2
antibacterial	unknown	GL_R3_GL5_UP_3_L4.1.1.6	d__Bacteria;p__Bacteroidota;c__Bacteroidia;o__Cytophagales;f__Spirosomaceae;g__;s__	bacteria	2
antibacterial	unknown	GL_R3_GL5_UP_3_maxbin_res.002.fasta_sub	d__Bacteria;p__Cyanobacteria;c__Cyanobacteriia;o__Cyanobacteriales;f__Chamaesiphonaceae;g__Chamaesiphon;s__	bacteria	2
antibacterial	unknown	GL_R3_GL5_UP_3_maxbin_res.005.fasta	d__Bacteria;p__Proteobacteria;c__Gammaproteobacteria;o__Burkholderiales;f__Burkholderiaceae;g__Polaromonas;s__	bacteria	1
antibacterial	unknown	GL_R3_GL5_UP_3_maxbin_res.006.fasta_sub	d__Bacteria;p__Bacteroidota;c__Bacteroidia;o__Cytophagales;f__Spirosomaceae;g__Arcicella;s__	bacteria	4
antibacterial	unknown	GL_R3_GL5_UP_3_maxbin_res.007.fasta_sub	d__Bacteria;p__Proteobacteria;c__Gammaproteobacteria;o__Burkholderiales;f__Burkholderiaceae;g__;s__	bacteria	1
antibacterial	unknown	GL_R3_GL5_UP_3_maxbin_res.012.fasta	d__Bacteria;p__Proteobacteria;c__Alphaproteobacteria;o__Rhizobiales;f__Beijerinckiaceae;g__;s__	bacteria	2
antibacterial	unknown	GL_R3_GL5_UP_3_maxbin_res.012.fasta_sub	d__Bacteria;p__Proteobacteria;c__Alphaproteobacteria;o__Rhizobiales;f__Beijerinckiaceae;g__;s__	bacteria	2
antibacterial	unknown	GL_R3_GL5_UP_3_maxbin_res.014.fasta_sub	d__Bacteria;p__Bacteroidota;c__Bacteroidia;o__Chitinophagales;f__Saprospiraceae;g__;s__	bacteria	1
antibacterial	unknown	GL_R3_GL5_UP_3_maxbin_res.015.fasta	d__Bacteria;p__Proteobacteria;c__Gammaproteobacteria;o__Burkholderiales;f__Burkholderiaceae;g__Rhizobacter;s__	bacteria	3
antibacterial	unknown	GL_R3_GL5_UP_3_maxbin_res.020.fasta	d__Bacteria;p__Cyanobacteria;c__Cyanobacteriia;o__Cyanobacteriales;f__Chamaesiphonaceae;g__Chamaesiphon;s__	bacteria	1
antibacterial	unknown	GL_R3_GL5_UP_3_maxbin_res.020.fasta_sub	d__Bacteria;p__Cyanobacteria;c__Cyanobacteriia;o__Cyanobacteriales;f__Chamaesiphonaceae;g__Chamaesiphon;s__	bacteria	1
antibacterial	unknown	GL_R3_GL5_UP_3_maxbin_res.023.fasta_sub	d__Bacteria;p__Patescibacteria;c__;o__;f__;g__;s__	bacteria	1
antibacterial	unknown	GL_R3_GL5_UP_3_maxbin_res.025.fasta	d__Bacteria;p__Proteobacteria;c__Alphaproteobacteria;o__Sphingomonadales;f__Sphingomonadaceae;g__Sphingorhabdus_B;s__	bacteria	2
antibacterial	unknown	GL_R3_GL5_UP_3_maxbin_res.028.fasta_sub	d__Bacteria;p__Bacteroidota;c__Bacteroidia;o__Cytophagales;f__Spirosomaceae;g__Arcicella;s__	bacteria	12
antibacterial	unknown	GL_R3_GL5_UP_3_maxbin_res.039.fasta_sub	d__Bacteria;p__Proteobacteria;c__Gammaproteobacteria;o__Burkholderiales;f__Burkholderiaceae;g__;s__	bacteria	4
antibacterial	unknown	GL_R3_GL5_UP_3_O10.1_sub	d__Bacteria;p__Bacteroidota;c__Bacteroidia;o__Cytophagales;f__Spirosomaceae;g__;s__	bacteria	5
antibacterial	unknown	GL_R3_GL5_UP_3_O13.1.1.1	d__Bacteria;p__Verrucomicrobiota;c__Verrucomicrobiae;o__Verrucomicrobiales;f__Akkermansiaceae;g__UBA1315;s__	bacteria	3
antibacterial	unknown	GL_R3_GL5_UP_3_O13.2_sub	d__Bacteria;p__Bacteroidota;c__Bacteroidia;o__Chitinophagales;f__Saprospiraceae;g__;s__	bacteria	1
antibacterial	unknown	GL_R3_GL5_UP_3_O16	d__Bacteria;p__Bacteroidota;c__Bacteroidia;o__UBA7662;f__;g__;s__	bacteria	1
antibacterial	unknown	GL_R3_GL5_UP_3_O2.16	d__Bacteria;p__Proteobacteria;c__Gammaproteobacteria;o__Burkholderiales;f__Methylophilaceae;g__Methylotenera_A;s__	bacteria	1
antibacterial	unknown	GL_R3_GL5_UP_3_O21	d__Bacteria;p__Actinobacteriota;c__Acidimicrobiia;o__Acidimicrobiales;f__Ilumatobacteraceae;g__;s__	bacteria	2
antibacterial	unknown	GL_R3_GL5_UP_3_O23	d__Bacteria;p__Bacteroidota;c__Bacteroidia;o__UBA7662;f__;g__;s__	bacteria	1
antibacterial	unknown	GL_R3_GL5_UP_3_O26	d__Bacteria;p__Actinobacteriota;c__Acidimicrobiia;o__Acidimicrobiales;f__Ilumatobacteraceae;g__;s__	bacteria	2
antibacterial	unknown	GL_R3_GL5_UP_3_O3.4.2	d__Bacteria;p__Proteobacteria;c__Gammaproteobacteria;o__Burkholderiales;f__Palsa-1005;g__REAM01;s__	bacteria	1
antibacterial	unknown	GL_R3_GL5_UP_3_O4.11_sub	d__Bacteria;p__Cyanobacteria;c__Cyanobacteriia;o__Leptolyngbyales;f__Leptolyngbyaceae;g__Alkalinema;s__	bacteria	3
antibacterial	unknown	GL_R56_GL46_UP_1_C16	d__Bacteria;p__Bacteroidota;c__Bacteroidia;o__Cytophagales;f__Thermonemataceae;g__;s__	bacteria	1
antibacterial	unknown	GL_R56_GL46_UP_1_G1.1.2.2_sub	d__Bacteria;p__Bacteroidota;c__Bacteroidia;o__Flavobacteriales;f__Flavobacteriaceae;g__Flavobacterium;s__	bacteria	1
antibacterial	unknown	GL_R56_GL46_UP_1_G2.1.2.2.2_sub	d__Bacteria;p__Verrucomicrobiota;c__Verrucomicrobiae;o__Verrucomicrobiales;f__Akkermansiaceae;g__UBA1315;s__	bacteria	2
antibacterial	unknown	GL_R56_GL46_UP_1_G5	d__Bacteria;p__Bacteroidota;c__Bacteroidia;o__Cytophagales;f__Hymenobacteraceae;g__Hymenobacter;s__	bacteria	5
antibacterial	unknown	GL_R56_GL46_UP_1_L2.1.1.1.1	d__Bacteria;p__Verrucomicrobiota;c__Verrucomicrobiae;o__Verrucomicrobiales;f__Akkermansiaceae;g__UBA1315;s__	bacteria	1
antibacterial	unknown	GL_R56_GL46_UP_1_L2.1.2.2.1.2	d__Bacteria;p__Verrucomicrobiota;c__Verrucomicrobiae;o__Verrucomicrobiales;f__Akkermansiaceae;g__UBA1315;s__	bacteria	2
antibacterial	unknown	GL_R56_GL46_UP_1_L7_sub	d__Bacteria;p__Bacteroidota;c__Bacteroidia;o__Cytophagales;f__Spirosomaceae;g__Arcicella;s__	bacteria	1
antibacterial	unknown	GL_R56_GL46_UP_1_maxbin_res.008.fasta	d__Bacteria;p__Proteobacteria;c__Gammaproteobacteria;o__Burkholderiales;f__Burkholderiaceae;g__Polaromonas;s__	bacteria	1
antibacterial	unknown	GL_R56_GL46_UP_1_maxbin_res.028.fasta_sub	d__Bacteria;p__Proteobacteria;c__Gammaproteobacteria;o__Burkholderiales;f__Burkholderiaceae;g__Polaromonas;s__	bacteria	1
antibacterial	unknown	GL_R56_GL46_UP_1_P12	d__Bacteria;p__Cyanobacteria;c__Cyanobacteriia;o__Cyanobacteriales;f__Phormidiaceae;g__Microcoleus;s__	bacteria	1
antibacterial	unknown	GL_R56_GL46_UP_1_P4	d__Bacteria;p__Bacteroidota;c__Bacteroidia;o__Flavobacteriales;f__Flavobacteriaceae;g__Flavobacterium;s__	bacteria	2
antibacterial	unknown	GL_R58_GL46_UP_3_G2.1	d__Bacteria;p__Proteobacteria;c__Gammaproteobacteria;o__Burkholderiales;f__Burkholderiaceae;g__Polaromonas;s__	bacteria	5
antibacterial	unknown	GL_R58_GL46_UP_3_G4.2.2	d__Bacteria;p__Verrucomicrobiota;c__Verrucomicrobiae;o__Verrucomicrobiales;f__Akkermansiaceae;g__UBA1315;s__	bacteria	2
antibacterial	unknown	GL_R58_GL46_UP_3_G6_sub	d__Bacteria;p__Cyanobacteria;c__Cyanobacteriia;o__Cyanobacteriales;f__Phormidiaceae;g__Microcoleus;s__	bacteria	3
antibacterial	unknown	GL_R58_GL46_UP_3_L1.1.2.1	d__Bacteria;p__Bacteroidota;c__Bacteroidia;o__Cytophagales;f__Spirosomaceae;g__Arcicella;s__	bacteria	2
antibacterial	unknown	GL_R58_GL46_UP_3_maxbin_res.012.fasta	d__Bacteria;p__Proteobacteria;c__Gammaproteobacteria;o__Burkholderiales;f__Burkholderiaceae;g__Rhodoferax;s__	bacteria	2
antibacterial	unknown	GL_R58_GL46_UP_3_maxbin_res.013.fasta	d__Bacteria;p__Bacteroidota;c__Bacteroidia;o__Flavobacteriales;f__Flavobacteriaceae;g__Flavobacterium;s__	bacteria	2
antibacterial	unknown	GL_R58_GL46_UP_3_maxbin_res.014.fasta_sub	d__Bacteria;p__Proteobacteria;c__Gammaproteobacteria;o__Burkholderiales;f__Burkholderiaceae;g__Polaromonas;s__	bacteria	1
antibacterial	unknown	GL_R58_GL46_UP_3_maxbin_res.015.fasta_sub	d__Bacteria;p__Bacteroidota;c__Bacteroidia;o__Flavobacteriales;f__Flavobacteriaceae;g__Flavobacterium;s__	bacteria	1
antibacterial	unknown	GL_R58_GL46_UP_3_maxbin_res.017.fasta_sub	d__Bacteria;p__Verrucomicrobiota;c__Verrucomicrobiae;o__Verrucomicrobiales;f__Akkermansiaceae;g__UBA1315;s__	bacteria	1
antibacterial	unknown	GL_R58_GL46_UP_3_maxbin_res.021.fasta	d__Bacteria;p__Proteobacteria;c__Gammaproteobacteria;o__Burkholderiales;f__Burkholderiaceae;g__Polaromonas;s__	bacteria	2
antibacterial	unknown	GL_R58_GL46_UP_3_maxbin_res.030.fasta_sub	d__Bacteria;p__Verrucomicrobiota;c__Verrucomicrobiae;o__Verrucomicrobiales;f__Akkermansiaceae;g__UBA1315;s__	bacteria	2
antibacterial	unknown	GL_R58_GL46_UP_3_P8	d__Bacteria;p__Bacteroidota;c__Bacteroidia;o__Cytophagales;f__Hymenobacteraceae;g__Hymenobacter;s__	bacteria	2
antibacterial	unknown	GL_R59_GL47_UP_1_G3.2.1.1.1.1	d__Bacteria;p__Bacteroidota;c__Bacteroidia;o__Flavobacteriales;f__Flavobacteriaceae;g__Flavobacterium;s__	bacteria	2
antibacterial	unknown	GL_R59_GL47_UP_1_L5_sub	d__Bacteria;p__Actinobacteriota;c__Actinomycetia;o__Actinomycetales;f__Microbacteriaceae;g__UBA10887;s__	bacteria	3
antibacterial	unknown	GL_R59_GL47_UP_1_maxbin_res.006.fasta	d__Bacteria;p__Bacteroidota;c__Bacteroidia;o__Flavobacteriales;f__Flavobacteriaceae;g__Flavobacterium;s__	bacteria	1
antibacterial	unknown	GL_R59_GL47_UP_1_maxbin_res.010.fasta_sub	d__Bacteria;p__Proteobacteria;c__Gammaproteobacteria;o__Burkholderiales;f__Burkholderiaceae;g__Polaromonas;s__	bacteria	2
antibacterial	unknown	GL_R59_GL47_UP_1_P1.2.2	d__Bacteria;p__Proteobacteria;c__Gammaproteobacteria;o__Burkholderiales;f__Burkholderiaceae;g__Polaromonas;s__	bacteria	1
antibacterial	unknown	GL_R68_GL53_UP_2_C4.2_sub	d__Bacteria;p__Bacteroidota;c__Bacteroidia;o__Cytophagales;f__Spirosomaceae;g__Emticicia;s__	bacteria	1
antibacterial	unknown	GL_R68_GL53_UP_2_G19.2	d__Bacteria;p__Bacteroidota;c__Bacteroidia;o__Chitinophagales;f__Chitinophagaceae;g__;s__	bacteria	1
antibacterial	unknown	GL_R68_GL53_UP_2_G20	d__Bacteria;p__Deinococcota;c__Deinococci;o__Deinococcales;f__;g__;s__	bacteria	1
antibacterial	unknown	GL_R68_GL53_UP_2_G35_sub	d__Bacteria;p__Bacteroidota;c__Bacteroidia;o__Cytophagales;f__Spirosomaceae;g__;s__	bacteria	3
antibacterial	unknown	GL_R68_GL53_UP_2_G59	d__Bacteria;p__Proteobacteria;c__Gammaproteobacteria;o__Burkholderiales;f__Burkholderiaceae;g__Polaromonas;s__	bacteria	2
antibacterial	unknown	GL_R68_GL53_UP_2_L1.10	d__Bacteria;p__Verrucomicrobiota;c__Verrucomicrobiae;o__Verrucomicrobiales;f__V1-33;g__V1-33;s__	bacteria	1
antibacterial	unknown	GL_R68_GL53_UP_2_L1.15.2	d__Bacteria;p__Proteobacteria;c__Alphaproteobacteria;o__Sphingomonadales;f__Sphingomonadaceae;g__Novosphingobium;s__	bacteria	1
antibacterial	unknown	GL_R68_GL53_UP_2_maxbin_res.019.fasta	d__Bacteria;p__Proteobacteria;c__Gammaproteobacteria;o__Burkholderiales;f__Burkholderiaceae;g__Polaromonas;s__	bacteria	1
antibacterial	unknown	GL_R68_GL53_UP_2_maxbin_res.023.fasta_sub	d__Bacteria;p__Bacteroidota;c__Bacteroidia;o__Cytophagales;f__Spirosomaceae;g__;s__	bacteria	1
antibacterial	unknown	GL_R68_GL53_UP_2_maxbin_res.026.fasta_sub	d__Bacteria;p__Cyanobacteria;c__Cyanobacteriia;o__Cyanobacteriales;f__Phormidiaceae;g__Microcoleus;s__	bacteria	1
antibacterial	unknown	GL_R68_GL53_UP_2_maxbin_res.058.fasta_sub	d__Bacteria;p__Proteobacteria;c__Gammaproteobacteria;o__Burkholderiales;f__Burkholderiaceae;g__Polaromonas;s__	bacteria	6
antibacterial	unknown	GL_R68_GL53_UP_2_maxbin_res.068.fasta_sub	d__Bacteria;p__Bacteroidota;c__Bacteroidia;o__Chitinophagales;f__Chitinophagaceae;g__Ferruginibacter;s__	bacteria	2
antibacterial	unknown	GL_R68_GL53_UP_2_maxbin_res.160.fasta	d__Bacteria;p__Proteobacteria;c__Gammaproteobacteria;o__Steroidobacterales;f__;g__;s__	bacteria	2
antibacterial	unknown	GL_R68_GL53_UP_2_maxbin_res.165.fasta_sub	d__Bacteria;p__Bacteroidota;c__Bacteroidia;o__;f__;g__;s__	bacteria	2
antibacterial	unknown	GL_R68_GL53_UP_2_O10.1.1.2_sub	d__Bacteria;p__Proteobacteria;c__Gammaproteobacteria;o__Pseudomonadales;f__Cellvibrionaceae;g__Cellvibrio;s__	bacteria	1
antibacterial	unknown	GL_R68_GL53_UP_2_O30	d__Bacteria;p__Bacteroidota;c__Bacteroidia;o__Chitinophagales;f__Saprospiraceae;g__;s__	bacteria	1
antibacterial	unknown	GL_R68_GL53_UP_2_O4.1.1_sub	d__Bacteria;p__Bacteroidota;c__Bacteroidia;o__Flavobacteriales;f__Flavobacteriaceae;g__Flavobacterium;s__Flavobacterium sp002150205	bacteria	1
antibacterial	unknown	GL_R68_GL53_UP_2_O4.4.2.1_sub	d__Bacteria;p__Bacteroidota;c__Bacteroidia;o__Chitinophagales;f__Saprospiraceae;g__;s__	bacteria	1
antibacterial	unknown	GL_R68_GL53_UP_2_O7.2.1.1.1	d__Bacteria;p__Proteobacteria;c__Gammaproteobacteria;o__Burkholderiales;f__Burkholderiaceae;g__Limnohabitans;s__	bacteria	4
antibacterial	unknown	GL_R68_GL53_UP_2_O8.1.1.2	d__Bacteria;p__Bacteroidota;c__Bacteroidia;o__Chitinophagales;f__Chitinophagaceae;g__JJ008;s__	bacteria	1
antibacterial	unknown	GL_R68_GL53_UP_2_P44	d__Bacteria;p__Proteobacteria;c__Gammaproteobacteria;o__Burkholderiales;f__Burkholderiaceae;g__;s__	bacteria	1
antibacterial	unknown	GL_R8_GL11_UP_1_maxbin_res.028.fasta	d__Bacteria;p__Bacteroidota;c__Bacteroidia;o__Chitinophagales;f__;g__;s__	bacteria	1
antibacterial	unknown	GL_R8_GL11_UP_1_O1.1.3	d__Bacteria;p__Proteobacteria;c__Gammaproteobacteria;o__Burkholderiales;f__Methylophilaceae;g__Methylotenera_A;s__	bacteria	4
antibacterial	unknown	GL_R8_GL11_UP_1_O1.2.2.2	d__Bacteria;p__Proteobacteria;c__Gammaproteobacteria;o__Burkholderiales;f__Burkholderiaceae;g__Polaromonas;s__	bacteria	1
antibacterial	unknown	GL_R80_GL56_UP_1_B5.1.2.1.1_sub	d__Bacteria;p__Proteobacteria;c__Gammaproteobacteria;o__Burkholderiales;f__Burkholderiaceae;g__Polaromonas;s__	bacteria	4
antibacterial	unknown	GL_R80_GL56_UP_1_C33_sub	d__Bacteria;p__Bacteroidota;c__Bacteroidia;o__Cytophagales;f__Cyclobacteriaceae;g__ELB16-189;s__	bacteria	1
antibacterial	unknown	GL_R80_GL56_UP_1_G11.2	d__Bacteria;p__Myxococcota;c__Polyangia;o__Polyangiales;f__Polyangiaceae;g__;s__	bacteria	7
antibacterial	unknown	GL_R80_GL56_UP_1_G13	d__Bacteria;p__Spirochaetota;c__Leptospirae;o__Leptospirales;f__Leptospiraceae;g__UBA2033;s__	bacteria	1
antibacterial	unknown	GL_R80_GL56_UP_1_G16_sub	d__Bacteria;p__Cyanobacteria;c__Cyanobacteriia;o__Cyanobacteriales;f__Chamaesiphonaceae;g__;s__	bacteria	1
antibacterial	unknown	GL_R80_GL56_UP_1_G20.2_sub	d__Bacteria;p__Bacteroidota;c__Bacteroidia;o__Chitinophagales;f__Saprospiraceae;g__;s__	bacteria	2
antibacterial	unknown	GL_R80_GL56_UP_1_G28	d__Bacteria;p__Bacteroidota;c__Bacteroidia;o__Chitinophagales;f__Saprospiraceae;g__;s__	bacteria	1
antibacterial	unknown	GL_R80_GL56_UP_1_G3.1.1.10	d__Bacteria;p__Verrucomicrobiota;c__Verrucomicrobiae;o__Verrucomicrobiales;f__Akkermansiaceae;g__UBA1315;s__	bacteria	2
antibacterial	unknown	GL_R80_GL56_UP_1_G3.14_sub	d__Bacteria;p__Cyanobacteria;c__Cyanobacteriia;o__Cyanobacteriales;f__Phormidiaceae;g__Microcoleus;s__	bacteria	1
antibacterial	unknown	GL_R80_GL56_UP_1_G3.18.2	d__Bacteria;p__Proteobacteria;c__Gammaproteobacteria;o__Xanthomonadales;f__Xanthomonadaceae;g__SCMT01;s__	bacteria	1
antibacterial	unknown	GL_R80_GL56_UP_1_G3.37	d__Bacteria;p__Proteobacteria;c__Gammaproteobacteria;o__Burkholderiales;f__Burkholderiaceae;g__Limnohabitans;s__	bacteria	1
antibacterial	unknown	GL_R80_GL56_UP_1_G32	d__Bacteria;p__Bacteroidota;c__Bacteroidia;o__UBA7662;f__;g__;s__	bacteria	2
antibacterial	unknown	GL_R80_GL56_UP_1_L27_sub	d__Bacteria;p__Bacteroidota;c__Kapabacteria;o__Kapabacteriales;f__UBA4661;g__PH2015;s__	bacteria	3
antibacterial	unknown	GL_R80_GL56_UP_1_L29_sub	d__Bacteria;p__Patescibacteria;c__UBA1384;o__2-12-FULL-50-11;f__;g__;s__	bacteria	1
antibacterial	unknown	GL_R80_GL56_UP_1_L3.28.1.1	d__Bacteria;p__Proteobacteria;c__Alphaproteobacteria;o__Rhizobiales;f__Beijerinckiaceae;g__;s__	bacteria	1
antibacterial	unknown	GL_R80_GL56_UP_1_maxbin_res.002.fasta	d__Bacteria;p__Proteobacteria;c__Alphaproteobacteria;o__Sphingomonadales;f__Sphingomonadaceae;g__Novosphingobium;s__	bacteria	1
antibacterial	unknown	GL_R80_GL56_UP_1_maxbin_res.003.fasta_sub	d__Bacteria;p__Bacteroidota;c__Bacteroidia;o__Cytophagales;f__Spirosomaceae;g__;s__	bacteria	1
antibacterial	unknown	GL_R80_GL56_UP_1_maxbin_res.007.fasta_sub	d__Bacteria;p__Cyanobacteria;c__Cyanobacteriia;o__Leptolyngbyales;f__Leptolyngbyaceae;g__Alkalinema;s__	bacteria	1
antibacterial	unknown	GL_R80_GL56_UP_1_maxbin_res.016.fasta_sub	d__Bacteria;p__Proteobacteria;c__Gammaproteobacteria;o__Burkholderiales;f__Burkholderiaceae;g__Rhodoferax;s__	bacteria	2
antibacterial	unknown	GL_R80_GL56_UP_1_maxbin_res.019.fasta_sub	d__Bacteria;p__Bacteroidota;c__Bacteroidia;o__Cytophagales;f__Spirosomaceae;g__;s__	bacteria	2
antibacterial	unknown	GL_R80_GL56_UP_1_maxbin_res.037.fasta_sub	d__Bacteria;p__Proteobacteria;c__Alphaproteobacteria;o__Rhizobiales;f__Beijerinckiaceae;g__;s__	bacteria	1
antibacterial	unknown	GL_R80_GL56_UP_1_maxbin_res.045.fasta_sub	d__Bacteria;p__Myxococcota;c__Polyangia;o__Haliangiales;f__Haliangiaceae;g__;s__	bacteria	4
antibacterial	unknown	GL_R80_GL56_UP_1_maxbin_res.048.fasta_sub	d__Bacteria;p__Proteobacteria;c__Gammaproteobacteria;o__Burkholderiales;f__Methylophilaceae;g__Methylotenera_A;s__	bacteria	5
antibacterial	unknown	GL_R80_GL56_UP_1_maxbin_res.059.fasta_sub	d__Bacteria;p__Verrucomicrobiota;c__Verrucomicrobiae;o__Verrucomicrobiales;f__Akkermansiaceae;g__UBA1315;s__	bacteria	1
antibacterial	unknown	GL_R80_GL56_UP_1_maxbin_res.079.fasta_sub	d__Bacteria;p__Proteobacteria;c__Gammaproteobacteria;o__Burkholderiales;f__Burkholderiaceae;g__Polaromonas;s__	bacteria	2
antibacterial	unknown	GL_R80_GL56_UP_1_maxbin_res.120.fasta_sub	d__Bacteria;p__Bacteroidota;c__Bacteroidia;o__AKYH767;f__2-12-FULL-35-15;g__;s__	bacteria	4
antibacterial	unknown	GL_R80_GL56_UP_1_maxbin_res.183.fasta_sub	d__Bacteria;p__Bacteroidota;c__Bacteroidia;o__Chitinophagales;f__Saprospiraceae;g__M3007;s__	bacteria	2
antibacterial	unknown	GL_R80_GL56_UP_1_O24.2	d__Bacteria;p__Deinococcota;c__Deinococci;o__Deinococcales;f__;g__;s__	bacteria	2
antibacterial	unknown	GL_R80_GL56_UP_1_O3.15.6_sub	d__Bacteria;p__Proteobacteria;c__Alphaproteobacteria;o__Sphingomonadales;f__Sphingomonadaceae;g__Sphingorhabdus_B;s__	bacteria	1
antibacterial	unknown	GL_R80_GL56_UP_1_O3.23.2.1_sub	d__Bacteria;p__Cyanobacteria;c__Cyanobacteriia;o__Leptolyngbyales;f__Leptolyngbyaceae;g__Alkalinema;s__	bacteria	2
antibacterial	unknown	GL_R80_GL56_UP_1_O3.9_sub	d__Bacteria;p__Proteobacteria;c__Alphaproteobacteria;o__Rhizobiales;f__Beijerinckiaceae;g__;s__	bacteria	2
antibacterial	unknown	GL_R80_GL56_UP_1_O3.93	d__Bacteria;p__Proteobacteria;c__Alphaproteobacteria;o__Rhodobacterales;f__Rhodobacteraceae;g__;s__	bacteria	2
antibacterial	unknown	GL_R80_GL56_UP_1_O5.1.7_sub	d__Bacteria;p__Proteobacteria;c__Gammaproteobacteria;o__Burkholderiales;f__Burkholderiaceae;g__Polaromonas;s__	bacteria	1
antibacterial	unknown	GL_R80_GL56_UP_1_O7.1.2.1.1	d__Bacteria;p__Actinobacteriota;c__Acidimicrobiia;o__Acidimicrobiales;f__Ilumatobacteraceae;g__;s__	bacteria	3
antibacterial	unknown	GL_R80_GL56_UP_1_O7.2	d__Bacteria;p__Actinobacteriota;c__Acidimicrobiia;o__Acidimicrobiales;f__Ilumatobacteraceae;g__;s__	bacteria	1
antibacterial	unknown	GL_R80_GL56_UP_1_P1	d__Bacteria;p__Bdellovibrionota;c__Bdellovibrionia;o__Bdellovibrionales;f__UBA1609;g__;s__	bacteria	1
antibacterial	unknown	GL_R80_GL56_UP_1_P3.2	d__Bacteria;p__Bacteroidota;c__Bacteroidia;o__Chitinophagales;f__Saprospiraceae;g__M3007;s__	bacteria	2
antibacterial	unknown	GL_R80_GL56_UP_1_P8	d__Bacteria;p__Planctomycetota;c__Planctomycetes;o__Planctomycetales;f__Planctomycetaceae;g__TH-plancto1;s__	bacteria	1
antibacterial	unknown	GL_R81_GL56_UP_2_G2.2	d__Bacteria;p__Bacteroidota;c__Bacteroidia;o__Cytophagales;f__Spirosomaceae;g__Fibrella;s__	bacteria	2
antibacterial	unknown	GL_R81_GL56_UP_2_G20.2	d__Bacteria;p__Planctomycetota;c__Planctomycetes;o__Gemmatales;f__Gemmataceae;g__Fimbriiglobus;s__	bacteria	2
antibacterial	unknown	GL_R81_GL56_UP_2_G23	d__Bacteria;p__Acidobacteriota;c__Blastocatellia;o__Pyrinomonadales;f__Pyrinomonadaceae;g__SXVE01;s__	bacteria	3
antibacterial	unknown	GL_R81_GL56_UP_2_G3.16.1.2.2	d__Bacteria;p__Proteobacteria;c__Alphaproteobacteria;o__Rhodobacterales;f__Rhodobacteraceae;g__Pseudorhodobacter_B;s__	bacteria	1
antibacterial	unknown	GL_R81_GL56_UP_2_G38	d__Bacteria;p__Bacteroidota;c__Rhodothermia;o__Rhodothermales;f__Rubricoccaceae;g__;s__	bacteria	1
antibacterial	unknown	GL_R81_GL56_UP_2_G56	d__Bacteria;p__Bacteroidota;c__Bacteroidia;o__Sphingobacteriales;f__Sphingobacteriaceae;g__Pelobium;s__	bacteria	1
antibacterial	unknown	GL_R81_GL56_UP_2_L10.1.2.1.1_sub	d__Bacteria;p__Planctomycetota;c__Planctomycetes;o__Gemmatales;f__Gemmataceae;g__Fimbriiglobus;s__	bacteria	1
antibacterial	unknown	GL_R81_GL56_UP_2_L10.2.2_sub	d__Bacteria;p__Actinobacteriota;c__Acidimicrobiia;o__Acidimicrobiales;f__Ilumatobacteraceae;g__;s__	bacteria	1
antibacterial	unknown	GL_R81_GL56_UP_2_L11_sub	d__Bacteria;p__Proteobacteria;c__Alphaproteobacteria;o__Rhizobiales;f__Rhizobiaceae;g__;s__	bacteria	2
antibacterial	unknown	GL_R81_GL56_UP_2_L12.1.1	d__Bacteria;p__Myxococcota;c__Polyangia;o__Polyangiales;f__Polyangiaceae;g__;s__	bacteria	5
antibacterial	unknown	GL_R81_GL56_UP_2_L24_sub	d__Bacteria;p__Proteobacteria;c__Alphaproteobacteria;o__Rickettsiales;f__21-14-0-20-44-7;g__;s__	bacteria	1
antibacterial	unknown	GL_R81_GL56_UP_2_L3.16.1.2.1	d__Bacteria;p__Proteobacteria;c__Alphaproteobacteria;o__Rhodobacterales;f__Rhodobacteraceae;g__Cypionkella;s__	bacteria	3
antibacterial	unknown	GL_R81_GL56_UP_2_L3.6.2_sub	d__Bacteria;p__Proteobacteria;c__Alphaproteobacteria;o__Rhizobiales;f__Beijerinckiaceae;g__;s__	bacteria	1
antibacterial	unknown	GL_R81_GL56_UP_2_L4.2.2.2_sub	d__Bacteria;p__Bacteroidota;c__Bacteroidia;o__Cytophagales;f__Spirosomaceae;g__REAB01;s__	bacteria	2
antibacterial	unknown	GL_R81_GL56_UP_2_maxbin_res.003.fasta_sub	d__Bacteria;p__Cyanobacteria;c__Cyanobacteriia;o__Leptolyngbyales;f__Leptolyngbyaceae;g__Alkalinema;s__	bacteria	1
antibacterial	unknown	GL_R81_GL56_UP_2_maxbin_res.011.fasta	d__Bacteria;p__Verrucomicrobiota;c__Verrucomicrobiae;o__Verrucomicrobiales;f__Akkermansiaceae;g__UBA1315;s__	bacteria	1
antibacterial	unknown	GL_R81_GL56_UP_2_maxbin_res.012.fasta_sub	d__Bacteria;p__Proteobacteria;c__Alphaproteobacteria;o__Sphingomonadales;f__Sphingomonadaceae;g__UBA1936;s__	bacteria	1
antibacterial	unknown	GL_R81_GL56_UP_2_maxbin_res.016.fasta	d__Bacteria;p__Proteobacteria;c__Gammaproteobacteria;o__Burkholderiales;f__Burkholderiaceae;g__Limnohabitans;s__	bacteria	1
antibacterial	unknown	GL_R81_GL56_UP_2_maxbin_res.018.fasta	d__Bacteria;p__Bacteroidota;c__Bacteroidia;o__Chitinophagales;f__Chitinophagaceae;g__Ferruginibacter;s__	bacteria	2
antibacterial	unknown	GL_R81_GL56_UP_2_maxbin_res.020.fasta_sub	d__Bacteria;p__Cyanobacteria;c__Cyanobacteriia;o__Leptolyngbyales;f__Leptolyngbyaceae;g__Alkalinema;s__	bacteria	3
antibacterial	unknown	GL_R81_GL56_UP_2_maxbin_res.021.fasta	d__Bacteria;p__Gemmatimonadota;c__Gemmatimonadetes;o__Gemmatimonadales;f__Gemmatimonadaceae;g__;s__	bacteria	4
antibacterial	unknown	GL_R81_GL56_UP_2_maxbin_res.037.fasta_sub	d__Bacteria;p__Proteobacteria;c__Alphaproteobacteria;o__Sphingomonadales;f__Sphingomonadaceae;g__;s__	bacteria	2
antibacterial	unknown	GL_R81_GL56_UP_2_maxbin_res.043.fasta_sub	d__Bacteria;p__Bacteroidota;c__Bacteroidia;o__Chitinophagales;f__Saprospiraceae;g__M3007;s__	bacteria	1
antibacterial	unknown	GL_R81_GL56_UP_2_maxbin_res.060.fasta	d__Bacteria;p__Proteobacteria;c__Gammaproteobacteria;o__Xanthomonadales;f__Xanthomonadaceae;g__Arenimonas;s__	bacteria	1
antibacterial	unknown	GL_R81_GL56_UP_2_maxbin_res.076.fasta_sub	d__Bacteria;p__Armatimonadota;c__Abditibacteria;o__Abditibacteriales;f__Abditibacteriaceae;g__;s__	bacteria	2
antibacterial	unknown	GL_R81_GL56_UP_2_maxbin_res.088.fasta_sub	d__Bacteria;p__Bacteroidota;c__Bacteroidia;o__Cytophagales;f__UBA9547;g__;s__	bacteria	1
antibacterial	unknown	GL_R81_GL56_UP_2_maxbin_res.092.fasta	d__Bacteria;p__Patescibacteria;c__UBA1384;o__2-12-FULL-50-11;f__;g__;s__	bacteria	1
antibacterial	unknown	GL_R81_GL56_UP_2_maxbin_res.108.fasta_sub	d__Bacteria;p__Bacteroidota;c__Bacteroidia;o__Cytophagales;f__Spirosomaceae;g__Spirosoma;s__	bacteria	6
antibacterial	unknown	GL_R81_GL56_UP_2_maxbin_res.120.fasta_sub	d__Bacteria;p__Armatimonadota;c__BOG-944;o__Capsulimonadales;f__;g__;s__	bacteria	2
antibacterial	unknown	GL_R81_GL56_UP_2_maxbin_res.130.fasta_sub	d__Bacteria;p__Proteobacteria;c__Alphaproteobacteria;o__Rhizobiales;f__Beijerinckiaceae;g__;s__	bacteria	3
antibacterial	unknown	GL_R81_GL56_UP_2_O19.3	d__Bacteria;p__Proteobacteria;c__Gammaproteobacteria;o__Burkholderiales;f__Burkholderiaceae;g__Rhizobacter;s__	bacteria	3
antibacterial	unknown	GL_R81_GL56_UP_2_O28_sub	d__Bacteria;p__Bacteroidota;c__Bacteroidia;o__Chitinophagales;f__Chitinophagaceae;g__Ferruginibacter;s__	bacteria	1
antibacterial	unknown	GL_R81_GL56_UP_2_O3.1.2.1.1.1_sub	d__Bacteria;p__Proteobacteria;c__Alphaproteobacteria;o__Sphingomonadales;f__Sphingomonadaceae;g__UBA1936;s__	bacteria	2
antibacterial	unknown	GL_R81_GL56_UP_2_O30	d__Bacteria;p__Deinococcota;c__Deinococci;o__Deinococcales;f__;g__;s__	bacteria	3
antibacterial	unknown	GL_R81_GL56_UP_2_O8_sub	d__Bacteria;p__Armatimonadota;c__Chthonomonadetes;o__Chthonomonadales;f__Chthonomonadaceae;g__;s__	bacteria	2
antibacterial	unknown	GL_R81_GL56_UP_2_P3.23_sub	d__Bacteria;p__Proteobacteria;c__Gammaproteobacteria;o__Burkholderiales;f__Burkholderiaceae;g__;s__	bacteria	1
antibacterial	unknown	GL_R81_GL56_UP_2_P35_sub	d__Bacteria;p__Bacteroidota;c__Bacteroidia;o__Cytophagales;f__;g__;s__	bacteria	2
antibacterial	unknown	GL_R81_GL56_UP_2_P40_sub	d__Bacteria;p__Bacteroidota;c__Bacteroidia;o__Chitinophagales;f__Saprospiraceae;g__M3007;s__	bacteria	2
antibacterial	unknown	GL_R81_GL56_UP_2_P47	d__Bacteria;p__Armatimonadota;c__BOG-944;o__Capsulimonadales;f__;g__;s__	bacteria	2
antibacterial	unknown	GL_R9_GL11_UP_2_G10.2	d__Bacteria;p__Bacteroidota;c__Bacteroidia;o__Cytophagales;f__Hymenobacteraceae;g__Hymenobacter;s__	bacteria	4
antibacterial	unknown	GL_R9_GL11_UP_2_G4.1.2	d__Bacteria;p__Proteobacteria;c__Gammaproteobacteria;o__Burkholderiales;f__Burkholderiaceae;g__Polaromonas;s__	bacteria	2
antibacterial	unknown	GL_R9_GL11_UP_2_G4.2.2	d__Bacteria;p__Proteobacteria;c__Gammaproteobacteria;o__Burkholderiales;f__Burkholderiaceae;g__Polaromonas;s__	bacteria	2
antibacterial	unknown	GL_R9_GL11_UP_2_L19	d__Bacteria;p__Proteobacteria;c__Alphaproteobacteria;o__Sphingomonadales;f__Sphingomonadaceae;g__Novosphingobium;s__	bacteria	1
antibacterial	unknown	GL_R9_GL11_UP_2_L4.1.1.2	d__Bacteria;p__Proteobacteria;c__Gammaproteobacteria;o__Burkholderiales;f__Methylophilaceae;g__Methylotenera_A;s__	bacteria	3
antibacterial	unknown	GL_R9_GL11_UP_2_maxbin_res.009.fasta_sub	d__Bacteria;p__UBP7_A;c__;o__;f__;g__;s__	bacteria	1
antibacterial	unknown	GL_R9_GL11_UP_2_O4.2.1	d__Bacteria;p__Proteobacteria;c__Gammaproteobacteria;o__Burkholderiales;f__Burkholderiaceae;g__Polaromonas;s__	bacteria	1
antibacterial-antifungal	NRP	GL_R80_GL56_UP_1_G3.18.2	d__Bacteria;p__Proteobacteria;c__Gammaproteobacteria;o__Xanthomonadales;f__Xanthomonadaceae;g__SCMT01;s__	bacteria	1
antibacterial-antifungal	Polyketide	GL_R21_GL16_DN_2_maxbin_res.013.fasta	d__Bacteria;p__Bacteroidota;c__Bacteroidia;o__Chitinophagales;f__Saprospiraceae;g__;s__	bacteria	1
antibacterial-antifungal	Polyketide	GL_R80_GL56_UP_1_O3.8	d__Bacteria;p__Proteobacteria;c__Alphaproteobacteria;o__Rhodobacterales;f__Rhodobacteraceae;g__Tabrizicola;s__	bacteria	1
antibacterial-antifungal	Saccharide-Terpene	GL_R18_GL16_UP_2_G13	d__Bacteria;p__Myxococcota;c__UBA727;o__UBA727;f__GCA-2721815;g__;s__	bacteria	1
antibacterial-antifungal	unknown	GL_R20_GL16_DN_1_O5.2.3.1.3	d__Bacteria;p__Bacteroidota;c__Bacteroidia;o__Cytophagales;f__Spirosomaceae;g__;s__	bacteria	1
antifungal	NRP	GL_R19_GL16_UP_3_maxbin_res.047.fasta_sub	d__Bacteria;p__Bdellovibrionota;c__Bacteriovoracia;o__Bacteriovoracales;f__Bacteriovoracaceae;g__Bacteriovorax;s__	bacteria	1
antifungal	NRP	GL_R56_GL46_UP_1_G2.1.2.2.2_sub	d__Bacteria;p__Verrucomicrobiota;c__Verrucomicrobiae;o__Verrucomicrobiales;f__Akkermansiaceae;g__UBA1315;s__	bacteria	1
antifungal	NRP	GL_R58_GL46_UP_3_G4.2.2	d__Bacteria;p__Verrucomicrobiota;c__Verrucomicrobiae;o__Verrucomicrobiales;f__Akkermansiaceae;g__UBA1315;s__	bacteria	1
antifungal	NRP	GL_R68_GL53_UP_2_maxbin_res.160.fasta	d__Bacteria;p__Proteobacteria;c__Gammaproteobacteria;o__Steroidobacterales;f__;g__;s__	bacteria	1
antifungal	NRP	GL_R80_GL56_UP_1_maxbin_res.007.fasta_sub	d__Bacteria;p__Cyanobacteria;c__Cyanobacteriia;o__Leptolyngbyales;f__Leptolyngbyaceae;g__Alkalinema;s__	bacteria	1
antifungal	NRP	GL_R80_GL56_UP_1_O3.23.2.1_sub	d__Bacteria;p__Cyanobacteria;c__Cyanobacteriia;o__Leptolyngbyales;f__Leptolyngbyaceae;g__Alkalinema;s__	bacteria	1
antifungal	NRP	GL_R81_GL56_UP_2_maxbin_res.003.fasta_sub	d__Bacteria;p__Cyanobacteria;c__Cyanobacteriia;o__Leptolyngbyales;f__Leptolyngbyaceae;g__Alkalinema;s__	bacteria	1
antifungal	NRP	GL_R81_GL56_UP_2_maxbin_res.020.fasta_sub	d__Bacteria;p__Cyanobacteria;c__Cyanobacteriia;o__Leptolyngbyales;f__Leptolyngbyaceae;g__Alkalinema;s__	bacteria	1
antifungal	unknown	GL_R19_GL16_UP_3_L1.2.2.1.2_sub	d__Bacteria;p__Bacteroidota;c__Bacteroidia;o__Cytophagales;f__Spirosomaceae;g__Arcicella;s__	bacteria	1
cytotoxic	NRP	GL_R56_GL46_UP_1_P12	d__Bacteria;p__Cyanobacteria;c__Cyanobacteriia;o__Cyanobacteriales;f__Phormidiaceae;g__Microcoleus;s__	bacteria	1
cytotoxic	Polyketide	GL_R17_GL16_UP_1_G1	d__Bacteria;p__Bacteroidota;c__Bacteroidia;o__Flavobacteriales;f__Flavobacteriaceae;g__Flavobacterium;s__	bacteria	1
cytotoxic	Polyketide	GL_R3_GL5_UP_3_maxbin_res.005.fasta	d__Bacteria;p__Proteobacteria;c__Gammaproteobacteria;o__Burkholderiales;f__Burkholderiaceae;g__Polaromonas;s__	bacteria	1
cytotoxic	Polyketide	GL_R58_GL46_UP_3_G1.2.1.1	d__Bacteria;p__Bacteroidota;c__Bacteroidia;o__Flavobacteriales;f__Flavobacteriaceae;g__Flavobacterium;s__	bacteria	1
cytotoxic	Polyketide	GL_R58_GL46_UP_3_P8	d__Bacteria;p__Bacteroidota;c__Bacteroidia;o__Cytophagales;f__Hymenobacteraceae;g__Hymenobacter;s__	bacteria	1
cytotoxic	Polyketide	GL_R59_GL47_UP_1_G3.2.1.1.1.1	d__Bacteria;p__Bacteroidota;c__Bacteroidia;o__Flavobacteriales;f__Flavobacteriaceae;g__Flavobacterium;s__	bacteria	1
cytotoxic	Polyketide	GL_R68_GL53_UP_2_G59	d__Bacteria;p__Proteobacteria;c__Gammaproteobacteria;o__Burkholderiales;f__Burkholderiaceae;g__Polaromonas;s__	bacteria	1
cytotoxic	Polyketide	GL_R68_GL53_UP_2_L19.1.3_sub	d__Bacteria;p__Bacteroidota;c__Bacteroidia;o__Chitinophagales;f__Chitinophagaceae;g__Ferruginibacter;s__	bacteria	1
cytotoxic	Polyketide	GL_R68_GL53_UP_2_maxbin_res.120.fasta_sub	d__Bacteria;p__Cyanobacteria;c__Cyanobacteriia;o__Cyanobacteriales;f__Chamaesiphonaceae;g__Chamaesiphon;s__	bacteria	1
cytotoxic	Polyketide	GL_R68_GL53_UP_2_maxbin_res.165.fasta_sub	d__Bacteria;p__Bacteroidota;c__Bacteroidia;o__;f__;g__;s__	bacteria	1
cytotoxic	Polyketide	GL_R68_GL53_UP_2_O4.1.1_sub	d__Bacteria;p__Bacteroidota;c__Bacteroidia;o__Flavobacteriales;f__Flavobacteriaceae;g__Flavobacterium;s__Flavobacterium sp002150205	bacteria	1
cytotoxic	Polyketide	GL_R80_GL56_UP_1_G3.18.2	d__Bacteria;p__Proteobacteria;c__Gammaproteobacteria;o__Xanthomonadales;f__Xanthomonadaceae;g__SCMT01;s__	bacteria	1
cytotoxic	Polyketide	GL_R80_GL56_UP_1_maxbin_res.007.fasta_sub	d__Bacteria;p__Cyanobacteria;c__Cyanobacteriia;o__Leptolyngbyales;f__Leptolyngbyaceae;g__Alkalinema;s__	bacteria	1
cytotoxic	Polyketide	GL_R80_GL56_UP_1_maxbin_res.120.fasta_sub	d__Bacteria;p__Bacteroidota;c__Bacteroidia;o__AKYH767;f__2-12-FULL-35-15;g__;s__	bacteria	1
cytotoxic	Polyketide	GL_R80_GL56_UP_1_O3.23.2.1_sub	d__Bacteria;p__Cyanobacteria;c__Cyanobacteriia;o__Leptolyngbyales;f__Leptolyngbyaceae;g__Alkalinema;s__	bacteria	1
cytotoxic	Polyketide	GL_R81_GL56_UP_2_G29_sub	d__Bacteria;p__Proteobacteria;c__Gammaproteobacteria;o__Xanthomonadales;f__Xanthomonadaceae;g__Arenimonas;s__	bacteria	1
cytotoxic	Polyketide	GL_R81_GL56_UP_2_maxbin_res.003.fasta_sub	d__Bacteria;p__Cyanobacteria;c__Cyanobacteriia;o__Leptolyngbyales;f__Leptolyngbyaceae;g__Alkalinema;s__	bacteria	1
cytotoxic	Polyketide	GL_R81_GL56_UP_2_maxbin_res.020.fasta_sub	d__Bacteria;p__Cyanobacteria;c__Cyanobacteriia;o__Leptolyngbyales;f__Leptolyngbyaceae;g__Alkalinema;s__	bacteria	1
cytotoxic	Polyketide	GL_R81_GL56_UP_2_maxbin_res.021.fasta	d__Bacteria;p__Gemmatimonadota;c__Gemmatimonadetes;o__Gemmatimonadales;f__Gemmatimonadaceae;g__;s__	bacteria	1
cytotoxic	Polyketide	GL_R81_GL56_UP_2_maxbin_res.130.fasta_sub	d__Bacteria;p__Proteobacteria;c__Alphaproteobacteria;o__Rhizobiales;f__Beijerinckiaceae;g__;s__	bacteria	1
cytotoxic	Polyketide	GL_R81_GL56_UP_2_P3.23_sub	d__Bacteria;p__Proteobacteria;c__Gammaproteobacteria;o__Burkholderiales;f__Burkholderiaceae;g__;s__	bacteria	1
cytotoxic	Terpene	GL_R2_GL5_UP_2_maxbin_res.059.fasta	d__Bacteria;p__Proteobacteria;c__Gammaproteobacteria;o__Burkholderiales;f__Palsa-1005;g__REAM01;s__	bacteria	1
cytotoxic	Terpene	GL_R21_GL16_DN_2_L5.1.1.2	d__Bacteria;p__Proteobacteria;c__Alphaproteobacteria;o__Sphingomonadales;f__Sphingomonadaceae;g__Sphingorhabdus_B;s__	bacteria	1
cytotoxic	Terpene	GL_R3_GL5_UP_3_O3.4.2	d__Bacteria;p__Proteobacteria;c__Gammaproteobacteria;o__Burkholderiales;f__Palsa-1005;g__REAM01;s__	bacteria	1
cytotoxic	Terpene	GL_R80_GL56_UP_1_P3.2	d__Bacteria;p__Bacteroidota;c__Bacteroidia;o__Chitinophagales;f__Saprospiraceae;g__M3007;s__	bacteria	1
cytotoxic	Terpene	GL_R81_GL56_UP_2_P40_sub	d__Bacteria;p__Bacteroidota;c__Bacteroidia;o__Chitinophagales;f__Saprospiraceae;g__M3007;s__	bacteria	1
cytotoxic	unknown	GL_R1_GL5_UP_1_maxbin_res.012.fasta	d__Bacteria;p__Proteobacteria;c__Gammaproteobacteria;o__Burkholderiales;f__Burkholderiaceae;g__Polaromonas;s__	bacteria	1
cytotoxic	unknown	GL_R18_GL16_UP_2_G11_sub	d__Bacteria;p__Bacteroidota;c__Bacteroidia;o__Cytophagales;f__Hymenobacteraceae;g__Hymenobacter;s__	bacteria	1
cytotoxic	unknown	GL_R18_GL16_UP_2_G5	d__Bacteria;p__Bdellovibrionota;c__Bacteriovoracia;o__Bacteriovoracales;f__Bacteriovoracaceae;g__Bacteriovorax;s__	bacteria	1
cytotoxic	unknown	GL_R18_GL16_UP_2_L9	d__Bacteria;p__Bacteroidota;c__Bacteroidia;o__Chitinophagales;f__Saprospiraceae;g__;s__	bacteria	1
cytotoxic	unknown	GL_R18_GL16_UP_2_O22.1	d__Bacteria;p__Bdellovibrionota;c__Bdellovibrionia;o__Bdellovibrionales;f__Bdellovibrionaceae;g__Pseudobdellovibrio;s__	bacteria	1
cytotoxic	unknown	GL_R18_GL16_UP_2_P42	d__Bacteria;p__Bacteroidota;c__Bacteroidia;o__AKYH767;f__;g__;s__	bacteria	1
cytotoxic	unknown	GL_R19_GL16_UP_3_G15.1_sub	d__Bacteria;p__Bdellovibrionota;c__Bdellovibrionia;o__Bdellovibrionales;f__Bdellovibrionaceae;g__Pseudobdellovibrio;s__	bacteria	1
cytotoxic	unknown	GL_R19_GL16_UP_3_O2.2.1.1.1.1	d__Bacteria;p__Proteobacteria;c__Gammaproteobacteria;o__Burkholderiales;f__Burkholderiaceae;g__Polaromonas;s__	bacteria	1
cytotoxic	unknown	GL_R2_GL5_UP_2_G1.2.2.1.1.1	d__Bacteria;p__Proteobacteria;c__Gammaproteobacteria;o__Burkholderiales;f__Burkholderiaceae;g__Polaromonas;s__	bacteria	1
cytotoxic	unknown	GL_R2_GL5_UP_2_maxbin_res.008.fasta	d__Bacteria;p__Proteobacteria;c__Gammaproteobacteria;o__Burkholderiales;f__Burkholderiaceae;g__Rhizobacter;s__	bacteria	1
cytotoxic	unknown	GL_R2_GL5_UP_2_O1.2.2.1.5	d__Bacteria;p__Proteobacteria;c__Gammaproteobacteria;o__Burkholderiales;f__Burkholderiaceae;g__Polaromonas;s__	bacteria	1
cytotoxic	unknown	GL_R20_GL16_DN_1_O15.2_sub	d__Bacteria;p__Bacteroidota;c__Bacteroidia;o__Chitinophagales;f__Saprospiraceae;g__;s__	bacteria	1
cytotoxic	unknown	GL_R21_GL16_DN_2_G2.7.1	d__Bacteria;p__Bacteroidota;c__Bacteroidia;o__Chitinophagales;f__Saprospiraceae;g__;s__	bacteria	1
cytotoxic	unknown	GL_R21_GL16_DN_2_G4.1	d__Bacteria;p__Bacteroidota;c__Bacteroidia;o__Chitinophagales;f__Saprospiraceae;g__;s__	bacteria	1
cytotoxic	unknown	GL_R21_GL16_DN_2_L2.11_sub	d__Bacteria;p__Bacteroidota;c__Bacteroidia;o__Chitinophagales;f__Chitinophagaceae;g__Ferruginibacter;s__	bacteria	1
cytotoxic	unknown	GL_R21_GL16_DN_2_maxbin_res.010.fasta_sub	d__Bacteria;p__Cyanobacteria;c__Cyanobacteriia;o__Leptolyngbyales;f__Leptolyngbyaceae;g__Alkalinema;s__	bacteria	1
cytotoxic	unknown	GL_R21_GL16_DN_2_O10_sub	d__Bacteria;p__Bacteroidota;c__Bacteroidia;o__Chitinophagales;f__Chitinophagaceae;g__Ferruginibacter;s__	bacteria	1
cytotoxic	unknown	GL_R22_GL16_DN_3_L3.2.2.1.2.1	d__Bacteria;p__Bacteroidota;c__Bacteroidia;o__Cytophagales;f__Spirosomaceae;g__;s__	bacteria	1
cytotoxic	unknown	GL_R22_GL16_DN_3_O2.2	d__Bacteria;p__Bacteroidota;c__Bacteroidia;o__Cytophagales;f__Hymenobacteraceae;g__Hymenobacter;s__	bacteria	1
cytotoxic	unknown	GL_R22_GL16_DN_3_P1.2.1.3	d__Bacteria;p__Proteobacteria;c__Gammaproteobacteria;o__Burkholderiales;f__Burkholderiaceae;g__Polaromonas;s__	bacteria	1
cytotoxic	unknown	GL_R3_GL5_UP_3_G2.3.1.2_sub	d__Bacteria;p__Proteobacteria;c__Gammaproteobacteria;o__Burkholderiales;f__Burkholderiaceae;g__Polaromonas;s__	bacteria	1
cytotoxic	unknown	GL_R3_GL5_UP_3_G3.2.1	d__Bacteria;p__Proteobacteria;c__Gammaproteobacteria;o__Burkholderiales;f__Burkholderiaceae;g__Polaromonas;s__	bacteria	1
cytotoxic	unknown	GL_R3_GL5_UP_3_L2.4.15	d__Bacteria;p__Proteobacteria;c__Gammaproteobacteria;o__Burkholderiales;f__Burkholderiaceae;g__Polaromonas;s__	bacteria	1
cytotoxic	unknown	GL_R3_GL5_UP_3_L3.28	d__Bacteria;p__Proteobacteria;c__Gammaproteobacteria;o__Burkholderiales;f__Burkholderiaceae;g__Polaromonas;s__	bacteria	1
cytotoxic	unknown	GL_R56_GL46_UP_1_G2.1.2.1.1.1	d__Bacteria;p__Proteobacteria;c__Gammaproteobacteria;o__Burkholderiales;f__Burkholderiaceae;g__Polaromonas;s__	bacteria	1
cytotoxic	unknown	GL_R56_GL46_UP_1_P2.1.1.2.3	d__Bacteria;p__Cyanobacteria;c__Cyanobacteriia;o__Leptolyngbyales;f__Leptolyngbyaceae;g__Alkalinema;s__	bacteria	1
cytotoxic	unknown	GL_R59_GL47_UP_1_maxbin_res.010.fasta_sub	d__Bacteria;p__Proteobacteria;c__Gammaproteobacteria;o__Burkholderiales;f__Burkholderiaceae;g__Polaromonas;s__	bacteria	1
cytotoxic	unknown	GL_R68_GL53_UP_2_maxbin_res.063.fasta_sub	d__Bacteria;p__Bacteroidota;c__Bacteroidia;o__Chitinophagales;f__Chitinophagaceae;g__Ferruginibacter;s__	bacteria	1
cytotoxic	unknown	GL_R80_GL56_UP_1_G20.2_sub	d__Bacteria;p__Bacteroidota;c__Bacteroidia;o__Chitinophagales;f__Saprospiraceae;g__;s__	bacteria	1
cytotoxic	unknown	GL_R80_GL56_UP_1_G3.37	d__Bacteria;p__Proteobacteria;c__Gammaproteobacteria;o__Burkholderiales;f__Burkholderiaceae;g__Limnohabitans;s__	bacteria	1
cytotoxic	unknown	GL_R80_GL56_UP_1_G3.60	d__Bacteria;p__Planctomycetota;c__UBA11346;o__UBA11346;f__UBA11346;g__BOG-1363;s__	bacteria	1
cytotoxic	unknown	GL_R80_GL56_UP_1_maxbin_res.019.fasta_sub	d__Bacteria;p__Bacteroidota;c__Bacteroidia;o__Cytophagales;f__Spirosomaceae;g__;s__	bacteria	1
cytotoxic	unknown	GL_R80_GL56_UP_1_O24.2	d__Bacteria;p__Deinococcota;c__Deinococci;o__Deinococcales;f__;g__;s__	bacteria	1
cytotoxic	unknown	GL_R80_GL56_UP_1_O5.1.7_sub	d__Bacteria;p__Proteobacteria;c__Gammaproteobacteria;o__Burkholderiales;f__Burkholderiaceae;g__Polaromonas;s__	bacteria	1
cytotoxic	unknown	GL_R80_GL56_UP_1_P3.156_sub	d__Bacteria;p__Bacteroidota;c__Bacteroidia;o__Cytophagales;f__Cyclobacteriaceae;g__ELB16-189;s__	bacteria	1
cytotoxic	unknown	GL_R80_GL56_UP_1_P3.2	d__Bacteria;p__Bacteroidota;c__Bacteroidia;o__Chitinophagales;f__Saprospiraceae;g__M3007;s__	bacteria	1
cytotoxic	unknown	GL_R81_GL56_UP_2_G56	d__Bacteria;p__Bacteroidota;c__Bacteroidia;o__Sphingobacteriales;f__Sphingobacteriaceae;g__Pelobium;s__	bacteria	1
cytotoxic	unknown	GL_R81_GL56_UP_2_maxbin_res.008.fasta	d__Bacteria;p__Bacteroidota;c__Bacteroidia;o__Chitinophagales;f__Chitinophagaceae;g__Ferruginibacter;s__	bacteria	1
cytotoxic	unknown	GL_R81_GL56_UP_2_maxbin_res.016.fasta	d__Bacteria;p__Proteobacteria;c__Gammaproteobacteria;o__Burkholderiales;f__Burkholderiaceae;g__Limnohabitans;s__	bacteria	1
cytotoxic	unknown	GL_R81_GL56_UP_2_maxbin_res.019.fasta_sub	d__Bacteria;p__Proteobacteria;c__Alphaproteobacteria;o__Sphingomonadales;f__Sphingomonadaceae;g__UBA1936;s__	bacteria	1
cytotoxic	unknown	GL_R81_GL56_UP_2_P3.23_sub	d__Bacteria;p__Proteobacteria;c__Gammaproteobacteria;o__Burkholderiales;f__Burkholderiaceae;g__;s__	bacteria	2
cytotoxic	unknown	GL_R81_GL56_UP_2_P40_sub	d__Bacteria;p__Bacteroidota;c__Bacteroidia;o__Chitinophagales;f__Saprospiraceae;g__M3007;s__	bacteria	1
inhibitor	NRP	concoct_10	Bacillariophyta	eukaryota	1
inhibitor	NRP	concoct_113	Fungi	eukaryota	1
inhibitor	NRP	concoct_114	Clunio marinus	eukaryota	1
inhibitor	NRP	concoct_233	Eukaryota	eukaryota	1
inhibitor	NRP	concoct_50	Eukaryota	eukaryota	1
inhibitor	NRP	concoct_77	Eukaryota	eukaryota	3
inhibitor	NRP	GL_R1_GL5_UP_1_L1.8.1.1_sub	d__Bacteria;p__Verrucomicrobiota;c__Verrucomicrobiae;o__Verrucomicrobiales;f__Akkermansiaceae;g__UBA1315;s__	bacteria	2
inhibitor	NRP	GL_R1_GL5_UP_1_L1.8.2	d__Bacteria;p__Verrucomicrobiota;c__Verrucomicrobiae;o__Verrucomicrobiales;f__Akkermansiaceae;g__UBA1315;s__	bacteria	2
inhibitor	NRP	GL_R1_GL5_UP_1_maxbin_res.006.fasta_sub	d__Bacteria;p__Cyanobacteria;c__Cyanobacteriia;o__Cyanobacteriales;f__Chamaesiphonaceae;g__Chamaesiphon;s__	bacteria	1
inhibitor	NRP	GL_R17_GL16_UP_1_maxbin_res.015.fasta_sub	d__Bacteria;p__Bacteroidota;c__Bacteroidia;o__Flavobacteriales;f__Flavobacteriaceae;g__Flavobacterium;s__	bacteria	1
inhibitor	NRP	GL_R18_GL16_UP_2_G5	d__Bacteria;p__Bdellovibrionota;c__Bacteriovoracia;o__Bacteriovoracales;f__Bacteriovoracaceae;g__Bacteriovorax;s__	bacteria	1
inhibitor	NRP	GL_R18_GL16_UP_2_L7.1.1.3	d__Bacteria;p__Proteobacteria;c__Alphaproteobacteria;o__Rickettsiales;f__Rickettsiaceae;g__GCA-2402195;s__	bacteria	4
inhibitor	NRP	GL_R18_GL16_UP_2_maxbin_res.056.fasta_sub	d__Bacteria;p__Cyanobacteria;c__Cyanobacteriia;o__Cyanobacteriales;f__Phormidiaceae;g__Microcoleus;s__	bacteria	1
inhibitor	NRP	GL_R19_GL16_UP_3_G13	d__Bacteria;p__Actinobacteriota;c__Acidimicrobiia;o__Acidimicrobiales;f__Ilumatobacteraceae;g__;s__	bacteria	1
inhibitor	NRP	GL_R19_GL16_UP_3_maxbin_res.023.fasta_sub	d__Bacteria;p__Cyanobacteria;c__;o__;f__;g__;s__	bacteria	1
inhibitor	NRP	GL_R19_GL16_UP_3_maxbin_res.059.fasta_sub	d__Bacteria;p__Cyanobacteria;c__Cyanobacteriia;o__Cyanobacteriales;f__Phormidiaceae;g__Microcoleus;s__	bacteria	1
inhibitor	NRP	GL_R2_GL5_UP_2_maxbin_res.021.fasta_sub	d__Bacteria;p__Verrucomicrobiota;c__Verrucomicrobiae;o__Verrucomicrobiales;f__Akkermansiaceae;g__UBA1315;s__	bacteria	2
inhibitor	NRP	GL_R20_GL16_DN_1_maxbin_res.021.fasta_sub	d__Bacteria;p__Proteobacteria;c__Alphaproteobacteria;o__Sphingomonadales;f__Sphingomonadaceae;g__UBA1936;s__	bacteria	1
inhibitor	NRP	GL_R21_GL16_DN_2_O12	d__Bacteria;p__Proteobacteria;c__Alphaproteobacteria;o__Rhodobacterales;f__Rhodobacteraceae;g__Cypionkella;s__	bacteria	1
inhibitor	NRP	GL_R21_GL16_DN_2_O26	d__Bacteria;p__Proteobacteria;c__Gammaproteobacteria;o__Xanthomonadales;f__Xanthomonadaceae;g__SCMT01;s__	bacteria	4
inhibitor	NRP	GL_R21_GL16_DN_2_O34	d__Bacteria;p__Proteobacteria;c__Alphaproteobacteria;o__Rhodobacterales;f__Rhodobacteraceae;g__Cypionkella;s__	bacteria	1
inhibitor	NRP	GL_R22_GL16_DN_3_maxbin_res.066.fasta_sub	d__Bacteria;p__Bacteroidota;c__Bacteroidia;o__Cytophagales;f__Spirosomaceae;g__;s__	bacteria	1
inhibitor	NRP	GL_R3_GL5_UP_3_maxbin_res.020.fasta	d__Bacteria;p__Cyanobacteria;c__Cyanobacteriia;o__Cyanobacteriales;f__Chamaesiphonaceae;g__Chamaesiphon;s__	bacteria	1
inhibitor	NRP	GL_R3_GL5_UP_3_maxbin_res.020.fasta_sub	d__Bacteria;p__Cyanobacteria;c__Cyanobacteriia;o__Cyanobacteriales;f__Chamaesiphonaceae;g__Chamaesiphon;s__	bacteria	1
inhibitor	NRP	GL_R68_GL53_UP_2_maxbin_res.120.fasta_sub	d__Bacteria;p__Cyanobacteria;c__Cyanobacteriia;o__Cyanobacteriales;f__Chamaesiphonaceae;g__Chamaesiphon;s__	bacteria	2
inhibitor	NRP	GL_R80_GL56_UP_1_G3.14_sub	d__Bacteria;p__Cyanobacteria;c__Cyanobacteriia;o__Cyanobacteriales;f__Phormidiaceae;g__Microcoleus;s__	bacteria	2
inhibitor	NRP	GL_R80_GL56_UP_1_O3.23.2.1_sub	d__Bacteria;p__Cyanobacteria;c__Cyanobacteriia;o__Leptolyngbyales;f__Leptolyngbyaceae;g__Alkalinema;s__	bacteria	1
inhibitor	NRP	GL_R81_GL56_UP_2_maxbin_res.015.fasta_sub	d__Bacteria;p__Proteobacteria;c__Alphaproteobacteria;o__Rhodobacterales;f__Rhodobacteraceae;g__Tabrizicola;s__	bacteria	1
inhibitor	NRP	GL_R81_GL56_UP_2_maxbin_res.019.fasta_sub	d__Bacteria;p__Proteobacteria;c__Alphaproteobacteria;o__Sphingomonadales;f__Sphingomonadaceae;g__UBA1936;s__	bacteria	3
inhibitor	NRP	GL_R81_GL56_UP_2_maxbin_res.020.fasta_sub	d__Bacteria;p__Cyanobacteria;c__Cyanobacteriia;o__Leptolyngbyales;f__Leptolyngbyaceae;g__Alkalinema;s__	bacteria	1
inhibitor	NRP	GL_R81_GL56_UP_2_maxbin_res.043.fasta_sub	d__Bacteria;p__Bacteroidota;c__Bacteroidia;o__Chitinophagales;f__Saprospiraceae;g__M3007;s__	bacteria	1
inhibitor	NRP	GL_R81_GL56_UP_2_maxbin_res.088.fasta_sub	d__Bacteria;p__Bacteroidota;c__Bacteroidia;o__Cytophagales;f__UBA9547;g__;s__	bacteria	1
inhibitor	RiPP	GL_R68_GL53_UP_2_maxbin_res.120.fasta_sub	d__Bacteria;p__Cyanobacteria;c__Cyanobacteriia;o__Cyanobacteriales;f__Chamaesiphonaceae;g__Chamaesiphon;s__	bacteria	1
inhibitor	unknown	concoct_104	Fragilariophycidae	eukaryota	1
inhibitor	unknown	concoct_112	Fragilariophycidae	eukaryota	1
inhibitor	unknown	concoct_171	Clunio marinus	eukaryota	1
inhibitor	unknown	GL_R18_GL16_UP_2_O6.1.2_sub	d__Bacteria;p__Verrucomicrobiota;c__Verrucomicrobiae;o__Chthoniobacterales;f__Chthoniobacteraceae;g__;s__	bacteria	1
inhibitor	unknown	GL_R19_GL16_UP_3_O12.1.1.1_sub	d__Bacteria;p__Verrucomicrobiota;c__Verrucomicrobiae;o__Chthoniobacterales;f__Chthoniobacteraceae;g__;s__	bacteria	1
inhibitor	unknown	GL_R20_GL16_DN_1_G22	d__Bacteria;p__Bdellovibrionota;c__Bdellovibrionia;o__Bdellovibrionales;f__Bdellovibrionaceae;g__Ga0074139;s__	bacteria	1
inhibitor	unknown	GL_R68_GL53_UP_2_L1.15.2	d__Bacteria;p__Proteobacteria;c__Alphaproteobacteria;o__Sphingomonadales;f__Sphingomonadaceae;g__Novosphingobium;s__	bacteria	1
inhibitor	unknown	GL_R68_GL53_UP_2_maxbin_res.058.fasta_sub	d__Bacteria;p__Proteobacteria;c__Gammaproteobacteria;o__Burkholderiales;f__Burkholderiaceae;g__Polaromonas;s__	bacteria	1
inhibitor	unknown	GL_R68_GL53_UP_2_maxbin_res.120.fasta_sub	d__Bacteria;p__Cyanobacteria;c__Cyanobacteriia;o__Cyanobacteriales;f__Chamaesiphonaceae;g__Chamaesiphon;s__	bacteria	1
inhibitor	unknown	GL_R80_GL56_UP_1_G26	d__Bacteria;p__Actinobacteriota;c__Actinomycetia;o__Actinomycetales;f__Microbacteriaceae;g__Yonghaparkia;s__	bacteria	1
inhibitor	unknown	GL_R81_GL56_UP_2_G20.2	d__Bacteria;p__Planctomycetota;c__Planctomycetes;o__Gemmatales;f__Gemmataceae;g__Fimbriiglobus;s__	bacteria	1
unknown	NRP	concoct_11	Chytridiomycetes	eukaryota	1
unknown	NRP	concoct_113	Fungi	eukaryota	2
unknown	NRP	concoct_121	Fragilariophycidae	eukaryota	1
unknown	NRP	concoct_169	Bacillariophyta	eukaryota	1
unknown	NRP	concoct_17	Fragilariophycidae	eukaryota	1
unknown	NRP	concoct_50	Eukaryota	eukaryota	1
unknown	NRP	GL_R1_GL5_UP_1_L1.8.2	d__Bacteria;p__Verrucomicrobiota;c__Verrucomicrobiae;o__Verrucomicrobiales;f__Akkermansiaceae;g__UBA1315;s__	bacteria	1
unknown	NRP	GL_R1_GL5_UP_1_maxbin_res.004.fasta	d__Bacteria;p__Proteobacteria;c__Gammaproteobacteria;o__Burkholderiales;f__Burkholderiaceae;g__Rhizobacter;s__	bacteria	1
unknown	NRP	GL_R18_GL16_UP_2_G13	d__Bacteria;p__Myxococcota;c__UBA727;o__UBA727;f__GCA-2721815;g__;s__	bacteria	1
unknown	NRP	GL_R18_GL16_UP_2_maxbin_res.042.fasta_sub	d__Bacteria;p__Bacteroidota;c__Bacteroidia;o__Flavobacteriales;f__Flavobacteriaceae;g__Flavobacterium;s__	bacteria	1
unknown	NRP	GL_R19_GL16_UP_3_G19	d__Bacteria;p__Myxococcota;c__UBA727;o__UBA727;f__GCA-2721815;g__;s__	bacteria	2
unknown	NRP	GL_R19_GL16_UP_3_maxbin_res.059.fasta_sub	d__Bacteria;p__Cyanobacteria;c__Cyanobacteriia;o__Cyanobacteriales;f__Phormidiaceae;g__Microcoleus;s__	bacteria	1
unknown	NRP	GL_R2_GL5_UP_2_maxbin_res.008.fasta	d__Bacteria;p__Proteobacteria;c__Gammaproteobacteria;o__Burkholderiales;f__Burkholderiaceae;g__Rhizobacter;s__	bacteria	1
unknown	NRP	GL_R20_GL16_DN_1_G27	d__Bacteria;p__Proteobacteria;c__Gammaproteobacteria;o__Xanthomonadales;f__Xanthomonadaceae;g__SCMT01;s__	bacteria	1
unknown	NRP	GL_R3_GL5_UP_3_maxbin_res.015.fasta	d__Bacteria;p__Proteobacteria;c__Gammaproteobacteria;o__Burkholderiales;f__Burkholderiaceae;g__Rhizobacter;s__	bacteria	1
unknown	NRP	GL_R3_GL5_UP_3_maxbin_res.028.fasta_sub	d__Bacteria;p__Bacteroidota;c__Bacteroidia;o__Cytophagales;f__Spirosomaceae;g__Arcicella;s__	bacteria	1
unknown	NRP	GL_R56_GL46_UP_1_P12	d__Bacteria;p__Cyanobacteria;c__Cyanobacteriia;o__Cyanobacteriales;f__Phormidiaceae;g__Microcoleus;s__	bacteria	1
unknown	NRP	GL_R56_GL46_UP_1_P2.1.1.2.3	d__Bacteria;p__Cyanobacteria;c__Cyanobacteriia;o__Leptolyngbyales;f__Leptolyngbyaceae;g__Alkalinema;s__	bacteria	1
unknown	NRP	GL_R58_GL46_UP_3_G6_sub	d__Bacteria;p__Cyanobacteria;c__Cyanobacteriia;o__Cyanobacteriales;f__Phormidiaceae;g__Microcoleus;s__	bacteria	1
unknown	NRP	GL_R80_GL56_UP_1_G11.2	d__Bacteria;p__Myxococcota;c__Polyangia;o__Polyangiales;f__Polyangiaceae;g__;s__	bacteria	1
unknown	NRP	GL_R80_GL56_UP_1_G13	d__Bacteria;p__Spirochaetota;c__Leptospirae;o__Leptospirales;f__Leptospiraceae;g__UBA2033;s__	bacteria	1
unknown	NRP	GL_R80_GL56_UP_1_G3.14_sub	d__Bacteria;p__Cyanobacteria;c__Cyanobacteriia;o__Cyanobacteriales;f__Phormidiaceae;g__Microcoleus;s__	bacteria	1
unknown	NRP	GL_R80_GL56_UP_1_G3.18.2	d__Bacteria;p__Proteobacteria;c__Gammaproteobacteria;o__Xanthomonadales;f__Xanthomonadaceae;g__SCMT01;s__	bacteria	2
unknown	NRP	GL_R80_GL56_UP_1_maxbin_res.016.fasta_sub	d__Bacteria;p__Proteobacteria;c__Gammaproteobacteria;o__Burkholderiales;f__Burkholderiaceae;g__Rhodoferax;s__	bacteria	1
unknown	NRP	GL_R80_GL56_UP_1_O7.2	d__Bacteria;p__Actinobacteriota;c__Acidimicrobiia;o__Acidimicrobiales;f__Ilumatobacteraceae;g__;s__	bacteria	1
unknown	NRP	GL_R81_GL56_UP_2_G2.2	d__Bacteria;p__Bacteroidota;c__Bacteroidia;o__Cytophagales;f__Spirosomaceae;g__Fibrella;s__	bacteria	1
unknown	NRP	GL_R81_GL56_UP_2_L12.1.1	d__Bacteria;p__Myxococcota;c__Polyangia;o__Polyangiales;f__Polyangiaceae;g__;s__	bacteria	1
unknown	NRP	GL_R81_GL56_UP_2_maxbin_res.011.fasta	d__Bacteria;p__Verrucomicrobiota;c__Verrucomicrobiae;o__Verrucomicrobiales;f__Akkermansiaceae;g__UBA1315;s__	bacteria	1
unknown	NRP	GL_R81_GL56_UP_2_maxbin_res.019.fasta_sub	d__Bacteria;p__Proteobacteria;c__Alphaproteobacteria;o__Sphingomonadales;f__Sphingomonadaceae;g__UBA1936;s__	bacteria	1
unknown	NRP	GL_R81_GL56_UP_2_maxbin_res.021.fasta	d__Bacteria;p__Gemmatimonadota;c__Gemmatimonadetes;o__Gemmatimonadales;f__Gemmatimonadaceae;g__;s__	bacteria	1
unknown	NRP	GL_R81_GL56_UP_2_maxbin_res.033.fasta_sub	d__Bacteria;p__Gemmatimonadota;c__Gemmatimonadetes;o__Gemmatimonadales;f__Gemmatimonadaceae;g__;s__	bacteria	1
unknown	NRP	GL_R81_GL56_UP_2_P4.1.22_sub	d__Bacteria;p__Bacteroidota;c__Bacteroidia;o__Chitinophagales;f__Chitinophagaceae;g__Cnuella;s__	bacteria	1
unknown	NRP-Polyketide	GL_R1_GL5_UP_1_maxbin_res.004.fasta	d__Bacteria;p__Proteobacteria;c__Gammaproteobacteria;o__Burkholderiales;f__Burkholderiaceae;g__Rhizobacter;s__	bacteria	1
unknown	NRP-Polyketide	GL_R2_GL5_UP_2_maxbin_res.008.fasta	d__Bacteria;p__Proteobacteria;c__Gammaproteobacteria;o__Burkholderiales;f__Burkholderiaceae;g__Rhizobacter;s__	bacteria	1
unknown	NRP-Polyketide	GL_R2_GL5_UP_2_maxbin_res.036.fasta_sub	d__Bacteria;p__Proteobacteria;c__Alphaproteobacteria;o__Sphingomonadales;f__Sphingomonadaceae;g__;s__	bacteria	1
unknown	NRP-Polyketide	GL_R20_GL16_DN_1_G27	d__Bacteria;p__Proteobacteria;c__Gammaproteobacteria;o__Xanthomonadales;f__Xanthomonadaceae;g__SCMT01;s__	bacteria	1
unknown	NRP-Polyketide	GL_R21_GL16_DN_2_C5.2.1.1	d__Bacteria;p__Proteobacteria;c__Alphaproteobacteria;o__Sphingomonadales;f__Sphingomonadaceae;g__UBA1936;s__	bacteria	1
unknown	NRP-Polyketide	GL_R3_GL5_UP_3_C25_sub	d__Bacteria;p__Proteobacteria;c__Gammaproteobacteria;o__Burkholderiales;f__Burkholderiaceae;g__Rhizobacter;s__	bacteria	1
unknown	NRP-Polyketide	GL_R3_GL5_UP_3_maxbin_res.015.fasta	d__Bacteria;p__Proteobacteria;c__Gammaproteobacteria;o__Burkholderiales;f__Burkholderiaceae;g__Rhizobacter;s__	bacteria	1
unknown	NRP-Polyketide	GL_R68_GL53_UP_2_maxbin_res.166.fasta_sub	d__Bacteria;p__Cyanobacteria;c__;o__;f__;g__;s__	bacteria	1
unknown	NRP-Polyketide	GL_R68_GL53_UP_2_O10.1.1.2_sub	d__Bacteria;p__Proteobacteria;c__Gammaproteobacteria;o__Pseudomonadales;f__Cellvibrionaceae;g__Cellvibrio;s__	bacteria	1
unknown	NRP-Polyketide	GL_R80_GL56_UP_1_G11.2	d__Bacteria;p__Myxococcota;c__Polyangia;o__Polyangiales;f__Polyangiaceae;g__;s__	bacteria	1
unknown	NRP-Polyketide	GL_R81_GL56_UP_2_G2.2	d__Bacteria;p__Bacteroidota;c__Bacteroidia;o__Cytophagales;f__Spirosomaceae;g__Fibrella;s__	bacteria	1
unknown	NRP-Polyketide	GL_R81_GL56_UP_2_maxbin_res.021.fasta	d__Bacteria;p__Gemmatimonadota;c__Gemmatimonadetes;o__Gemmatimonadales;f__Gemmatimonadaceae;g__;s__	bacteria	1
unknown	Other	GL_R1_GL5_UP_1_L1.8.2	d__Bacteria;p__Verrucomicrobiota;c__Verrucomicrobiae;o__Verrucomicrobiales;f__Akkermansiaceae;g__UBA1315;s__	bacteria	1
unknown	Other	GL_R18_GL16_UP_2_G13	d__Bacteria;p__Myxococcota;c__UBA727;o__UBA727;f__GCA-2721815;g__;s__	bacteria	1
unknown	Other	GL_R2_GL5_UP_2_maxbin_res.021.fasta_sub	d__Bacteria;p__Verrucomicrobiota;c__Verrucomicrobiae;o__Verrucomicrobiales;f__Akkermansiaceae;g__UBA1315;s__	bacteria	1
unknown	Other	GL_R2_GL5_UP_2_O1.2.2.1.5	d__Bacteria;p__Proteobacteria;c__Gammaproteobacteria;o__Burkholderiales;f__Burkholderiaceae;g__Polaromonas;s__	bacteria	1
unknown	Polyketide	GL_R1_GL5_UP_1_maxbin_res.004.fasta	d__Bacteria;p__Proteobacteria;c__Gammaproteobacteria;o__Burkholderiales;f__Burkholderiaceae;g__Rhizobacter;s__	bacteria	1
unknown	Polyketide	GL_R1_GL5_UP_1_maxbin_res.114.fasta_sub	d__Bacteria;p__Proteobacteria;c__Alphaproteobacteria;o__Sphingomonadales;f__Sphingomonadaceae;g__UBA1936;s__	bacteria	1
unknown	Polyketide	GL_R12_GL15_UP_2_L5.1	d__Bacteria;p__Bacteroidota;c__Bacteroidia;o__Flavobacteriales;f__Flavobacteriaceae;g__Flavobacterium;s__	bacteria	1
unknown	Polyketide	GL_R13_GL15_UP_3_L5_sub	d__Bacteria;p__Bacteroidota;c__Bacteroidia;o__Flavobacteriales;f__Flavobacteriaceae;g__Flavobacterium;s__	bacteria	1
unknown	Polyketide	GL_R17_GL16_UP_1_G6	d__Bacteria;p__Bacteroidota;c__Bacteroidia;o__Cytophagales;f__Hymenobacteraceae;g__Hymenobacter;s__	bacteria	1
unknown	Polyketide	GL_R18_GL16_UP_2_maxbin_res.033.fasta_sub	d__Bacteria;p__Verrucomicrobiota;c__Verrucomicrobiae;o__Verrucomicrobiales;f__Akkermansiaceae;g__UBA1315;s__	bacteria	1
unknown	Polyketide	GL_R18_GL16_UP_2_O1_sub	d__Bacteria;p__Bacteroidota;c__Bacteroidia;o__Flavobacteriales;f__Flavobacteriaceae;g__Flavobacterium;s__	bacteria	1
unknown	Polyketide	GL_R19_GL16_UP_3_maxbin_res.059.fasta_sub	d__Bacteria;p__Cyanobacteria;c__Cyanobacteriia;o__Cyanobacteriales;f__Phormidiaceae;g__Microcoleus;s__	bacteria	1
unknown	Polyketide	GL_R2_GL5_UP_2_B1.2.2.2.1.1_sub	d__Bacteria;p__Proteobacteria;c__Gammaproteobacteria;o__Burkholderiales;f__Burkholderiaceae;g__Rhizobacter;s__	bacteria	1
unknown	Polyketide	GL_R2_GL5_UP_2_G16	d__Bacteria;p__Actinobacteriota;c__Actinomycetia;o__Nanopelagicales;f__FW305-bin1;g__;s__	bacteria	1
unknown	Polyketide	GL_R2_GL5_UP_2_maxbin_res.008.fasta	d__Bacteria;p__Proteobacteria;c__Gammaproteobacteria;o__Burkholderiales;f__Burkholderiaceae;g__Rhizobacter;s__	bacteria	1
unknown	Polyketide	GL_R21_GL16_DN_2_G20	d__Bacteria;p__Verrucomicrobiota;c__Verrucomicrobiae;o__Verrucomicrobiales;f__Akkermansiaceae;g__UBA1315;s__	bacteria	1
unknown	Polyketide	GL_R21_GL16_DN_2_G24	d__Bacteria;p__Verrucomicrobiota;c__Verrucomicrobiae;o__Verrucomicrobiales;f__Akkermansiaceae;g__UBA1315;s__	bacteria	1
unknown	Polyketide	GL_R21_GL16_DN_2_P54	d__Bacteria;p__Deinococcota;c__Deinococci;o__Deinococcales;f__;g__;s__	bacteria	1
unknown	Polyketide	GL_R21_GL16_DN_2_P58	d__Bacteria;p__Deinococcota;c__Deinococci;o__Deinococcales;f__;g__;s__	bacteria	1
unknown	Polyketide	GL_R22_GL16_DN_3_G1.2.2	d__Bacteria;p__Proteobacteria;c__Gammaproteobacteria;o__Burkholderiales;f__Burkholderiaceae;g__Limnohabitans;s__	bacteria	1
unknown	Polyketide	GL_R3_GL5_UP_3_G5_sub	d__Bacteria;p__Proteobacteria;c__Gammaproteobacteria;o__Burkholderiales;f__Burkholderiaceae;g__Rhizobacter;s__	bacteria	1
unknown	Polyketide	GL_R3_GL5_UP_3_maxbin_res.015.fasta	d__Bacteria;p__Proteobacteria;c__Gammaproteobacteria;o__Burkholderiales;f__Burkholderiaceae;g__Rhizobacter;s__	bacteria	1
unknown	Polyketide	GL_R56_GL46_UP_1_G1.1.2.2_sub	d__Bacteria;p__Bacteroidota;c__Bacteroidia;o__Flavobacteriales;f__Flavobacteriaceae;g__Flavobacterium;s__	bacteria	1
unknown	Polyketide	GL_R56_GL46_UP_1_maxbin_res.011.fasta_sub	d__Bacteria;p__Bacteroidota;c__Bacteroidia;o__Flavobacteriales;f__Flavobacteriaceae;g__Flavobacterium;s__	bacteria	1
unknown	Polyketide	GL_R56_GL46_UP_1_P4	d__Bacteria;p__Bacteroidota;c__Bacteroidia;o__Flavobacteriales;f__Flavobacteriaceae;g__Flavobacterium;s__	bacteria	1
unknown	Polyketide	GL_R58_GL46_UP_3_maxbin_res.013.fasta	d__Bacteria;p__Bacteroidota;c__Bacteroidia;o__Flavobacteriales;f__Flavobacteriaceae;g__Flavobacterium;s__	bacteria	1
unknown	Polyketide	GL_R58_GL46_UP_3_maxbin_res.014.fasta_sub	d__Bacteria;p__Proteobacteria;c__Gammaproteobacteria;o__Burkholderiales;f__Burkholderiaceae;g__Polaromonas;s__	bacteria	1
unknown	Polyketide	GL_R59_GL47_UP_1_maxbin_res.006.fasta	d__Bacteria;p__Bacteroidota;c__Bacteroidia;o__Flavobacteriales;f__Flavobacteriaceae;g__Flavobacterium;s__	bacteria	1
unknown	Polyketide	GL_R59_GL47_UP_1_maxbin_res.010.fasta_sub	d__Bacteria;p__Proteobacteria;c__Gammaproteobacteria;o__Burkholderiales;f__Burkholderiaceae;g__Polaromonas;s__	bacteria	2
unknown	Polyketide	GL_R68_GL53_UP_2_G19.2	d__Bacteria;p__Bacteroidota;c__Bacteroidia;o__Chitinophagales;f__Chitinophagaceae;g__;s__	bacteria	1
unknown	Polyketide	GL_R68_GL53_UP_2_O10.1.1.2_sub	d__Bacteria;p__Proteobacteria;c__Gammaproteobacteria;o__Pseudomonadales;f__Cellvibrionaceae;g__Cellvibrio;s__	bacteria	1
unknown	Polyketide	GL_R80_GL56_UP_1_G3.18.2	d__Bacteria;p__Proteobacteria;c__Gammaproteobacteria;o__Xanthomonadales;f__Xanthomonadaceae;g__SCMT01;s__	bacteria	1
unknown	Polyketide	GL_R80_GL56_UP_1_G3.60	d__Bacteria;p__Planctomycetota;c__UBA11346;o__UBA11346;f__UBA11346;g__BOG-1363;s__	bacteria	4
unknown	Polyketide	GL_R80_GL56_UP_1_O3.15.6_sub	d__Bacteria;p__Proteobacteria;c__Alphaproteobacteria;o__Sphingomonadales;f__Sphingomonadaceae;g__Sphingorhabdus_B;s__	bacteria	1
unknown	Polyketide	GL_R80_GL56_UP_1_O3.23.2.1_sub	d__Bacteria;p__Cyanobacteria;c__Cyanobacteriia;o__Leptolyngbyales;f__Leptolyngbyaceae;g__Alkalinema;s__	bacteria	1
unknown	Polyketide	GL_R81_GL56_UP_2_G3.1.2.2.1	d__Bacteria;p__Proteobacteria;c__Alphaproteobacteria;o__Sphingomonadales;f__Sphingomonadaceae;g__Sphingorhabdus_B;s__	bacteria	1
unknown	Polyketide	GL_R81_GL56_UP_2_G56	d__Bacteria;p__Bacteroidota;c__Bacteroidia;o__Sphingobacteriales;f__Sphingobacteriaceae;g__Pelobium;s__	bacteria	1
unknown	Polyketide	GL_R81_GL56_UP_2_L4.1.4.21_sub	d__Bacteria;p__Bacteroidota;c__Bacteroidia;o__Cytophagales;f__Cyclobacteriaceae;g__ELB16-189;s__	bacteria	1
unknown	Polyketide	GL_R9_GL11_UP_2_G4.1.2	d__Bacteria;p__Proteobacteria;c__Gammaproteobacteria;o__Burkholderiales;f__Burkholderiaceae;g__Polaromonas;s__	bacteria	1
unknown	RiPP	GL_R19_GL16_UP_3_O2.2.1.1.1.1	d__Bacteria;p__Proteobacteria;c__Gammaproteobacteria;o__Burkholderiales;f__Burkholderiaceae;g__Polaromonas;s__	bacteria	1
unknown	RiPP	GL_R21_GL16_DN_2_G19.2	d__Bacteria;p__Bdellovibrionota;c__Bdellovibrionia;o__Bdellovibrionales;f__Bdellovibrionaceae;g__Pseudobdellovibrio;s__	bacteria	1
unknown	RiPP	GL_R21_GL16_DN_2_P14.2	d__Bacteria;p__Bdellovibrionota;c__Bdellovibrionia;o__Bdellovibrionales;f__Bdellovibrionaceae;g__Pseudobdellovibrio;s__	bacteria	1
unknown	RiPP	GL_R68_GL53_UP_2_G20	d__Bacteria;p__Deinococcota;c__Deinococci;o__Deinococcales;f__;g__;s__	bacteria	1
unknown	RiPP	GL_R80_GL56_UP_1_G3.5.2	d__Bacteria;p__Bdellovibrionota;c__Bdellovibrionia;o__Bdellovibrionales;f__Bdellovibrionaceae;g__;s__	bacteria	1
unknown	RiPP	GL_R80_GL56_UP_1_G3.60	d__Bacteria;p__Planctomycetota;c__UBA11346;o__UBA11346;f__UBA11346;g__BOG-1363;s__	bacteria	1
unknown	RiPP	GL_R80_GL56_UP_1_maxbin_res.019.fasta_sub	d__Bacteria;p__Bacteroidota;c__Bacteroidia;o__Cytophagales;f__Spirosomaceae;g__;s__	bacteria	1
unknown	Saccharide	GL_R68_GL53_UP_2_G20	d__Bacteria;p__Deinococcota;c__Deinococci;o__Deinococcales;f__;g__;s__	bacteria	1
unknown	Saccharide	GL_R80_GL56_UP_1_G11.2	d__Bacteria;p__Myxococcota;c__Polyangia;o__Polyangiales;f__Polyangiaceae;g__;s__	bacteria	1
unknown	Saccharide-Terpene	GL_R20_GL16_DN_1_G10.1.4.1	d__Bacteria;p__Proteobacteria;c__Alphaproteobacteria;o__Sphingomonadales;f__Sphingomonadaceae;g__UBA1936;s__	bacteria	1
unknown	Saccharide-Terpene	GL_R20_GL16_DN_1_O28.2_sub	d__Bacteria;p__Bacteroidota;c__Bacteroidia;o__Chitinophagales;f__Chitinophagaceae;g__Ferruginibacter;s__	bacteria	1
unknown	Saccharide-Terpene	GL_R21_GL16_DN_2_G5.2.1.2	d__Bacteria;p__Proteobacteria;c__Alphaproteobacteria;o__Sphingomonadales;f__Sphingomonadaceae;g__UBA1936;s__	bacteria	1
unknown	Saccharide-Terpene	GL_R21_GL16_DN_2_O3.4.2.2	d__Bacteria;p__Proteobacteria;c__Alphaproteobacteria;o__Sphingomonadales;f__Sphingomonadaceae;g__UBA1936;s__	bacteria	1
unknown	Saccharide-Terpene	GL_R80_GL56_UP_1_O7.2	d__Bacteria;p__Actinobacteriota;c__Acidimicrobiia;o__Acidimicrobiales;f__Ilumatobacteraceae;g__;s__	bacteria	1
unknown	Saccharide-Terpene	GL_R81_GL56_UP_2_maxbin_res.037.fasta_sub	d__Bacteria;p__Proteobacteria;c__Alphaproteobacteria;o__Sphingomonadales;f__Sphingomonadaceae;g__;s__	bacteria	1
unknown	Terpene	concoct_77	Eukaryota	eukaryota	1
unknown	Terpene	GL_R1_GL5_UP_1_maxbin_res.028.fasta_sub	d__Bacteria;p__Proteobacteria;c__Alphaproteobacteria;o__Rhizobiales;f__Beijerinckiaceae;g__;s__	bacteria	1
unknown	Terpene	GL_R1_GL5_UP_1_maxbin_res.043.fasta_sub	d__Bacteria;p__Proteobacteria;c__Gammaproteobacteria;o__Burkholderiales;f__Palsa-1005;g__REAM01;s__	bacteria	1
unknown	Terpene	GL_R10_GL11_UP_3_G2.2.1.1	d__Bacteria;p__Proteobacteria;c__Gammaproteobacteria;o__Burkholderiales;f__Burkholderiaceae;g__Polaromonas;s__	bacteria	1
unknown	Terpene	GL_R10_GL11_UP_3_maxbin_res.008.fasta_sub	d__Bacteria;p__Proteobacteria;c__Gammaproteobacteria;o__Burkholderiales;f__Burkholderiaceae;g__Polaromonas;s__	bacteria	2
unknown	Terpene	GL_R10_GL11_UP_3_O7	d__Bacteria;p__Proteobacteria;c__Gammaproteobacteria;o__Burkholderiales;f__Methylophilaceae;g__Methylotenera_A;s__	bacteria	1
unknown	Terpene	GL_R12_GL15_UP_2_L2.2.2	d__Bacteria;p__Proteobacteria;c__Gammaproteobacteria;o__Burkholderiales;f__Burkholderiaceae;g__Polaromonas;s__	bacteria	1
unknown	Terpene	GL_R12_GL15_UP_2_O2.2.1	d__Bacteria;p__Proteobacteria;c__Gammaproteobacteria;o__Burkholderiales;f__Burkholderiaceae;g__Rhodoferax;s__	bacteria	1
unknown	Terpene	GL_R13_GL15_UP_3_maxbin_res.005.fasta	d__Bacteria;p__Proteobacteria;c__Gammaproteobacteria;o__Burkholderiales;f__Burkholderiaceae;g__Rhodoferax;s__	bacteria	1
unknown	Terpene	GL_R17_GL16_UP_1_G6	d__Bacteria;p__Bacteroidota;c__Bacteroidia;o__Cytophagales;f__Hymenobacteraceae;g__Hymenobacter;s__	bacteria	1
unknown	Terpene	GL_R17_GL16_UP_1_maxbin_res.014.fasta_sub	d__Bacteria;p__Proteobacteria;c__Gammaproteobacteria;o__Burkholderiales;f__Burkholderiaceae;g__Polaromonas;s__	bacteria	2
unknown	Terpene	GL_R17_GL16_UP_1_O7.1.1.1	d__Bacteria;p__Bacteroidota;c__Bacteroidia;o__Chitinophagales;f__Saprospiraceae;g__;s__	bacteria	1
unknown	Terpene	GL_R18_GL16_UP_2_G8.2	d__Bacteria;p__Bacteroidota;c__Bacteroidia;o__Cytophagales;f__Spirosomaceae;g__Arcicella;s__	bacteria	1
unknown	Terpene	GL_R18_GL16_UP_2_L19	d__Bacteria;p__Actinobacteriota;c__Acidimicrobiia;o__Acidimicrobiales;f__Ilumatobacteraceae;g__;s__	bacteria	1
unknown	Terpene	GL_R18_GL16_UP_2_maxbin_res.019.fasta_sub	d__Bacteria;p__Proteobacteria;c__Gammaproteobacteria;o__Burkholderiales;f__Burkholderiaceae;g__Polaromonas;s__	bacteria	1
unknown	Terpene	GL_R18_GL16_UP_2_O3.1	d__Bacteria;p__Proteobacteria;c__Alphaproteobacteria;o__Sphingomonadales;f__Sphingomonadaceae;g__Novosphingobium;s__	bacteria	1
unknown	Terpene	GL_R18_GL16_UP_2_P42	d__Bacteria;p__Bacteroidota;c__Bacteroidia;o__AKYH767;f__;g__;s__	bacteria	1
unknown	Terpene	GL_R19_GL16_UP_3_G19	d__Bacteria;p__Myxococcota;c__UBA727;o__UBA727;f__GCA-2721815;g__;s__	bacteria	1
unknown	Terpene	GL_R19_GL16_UP_3_L2.1.4.1	d__Bacteria;p__Proteobacteria;c__Alphaproteobacteria;o__Rhodobacterales;f__Rhodobacteraceae;g__;s__	bacteria	1
unknown	Terpene	GL_R19_GL16_UP_3_maxbin_res.029.fasta_sub	d__Bacteria;p__Proteobacteria;c__Gammaproteobacteria;o__Burkholderiales;f__Burkholderiaceae;g__Polaromonas;s__	bacteria	1
unknown	Terpene	GL_R19_GL16_UP_3_maxbin_res.054.fasta	d__Bacteria;p__Bacteroidota;c__Bacteroidia;o__AKYH767;f__;g__;s__	bacteria	1
unknown	Terpene	GL_R19_GL16_UP_3_O2.2.1.1.1.1	d__Bacteria;p__Proteobacteria;c__Gammaproteobacteria;o__Burkholderiales;f__Burkholderiaceae;g__Polaromonas;s__	bacteria	1
unknown	Terpene	GL_R19_GL16_UP_3_O5.1	d__Bacteria;p__Proteobacteria;c__Gammaproteobacteria;o__Burkholderiales;f__Burkholderiaceae;g__Limnohabitans;s__	bacteria	1
unknown	Terpene	GL_R2_GL5_UP_2_G1.2.2.1.1.1	d__Bacteria;p__Proteobacteria;c__Gammaproteobacteria;o__Burkholderiales;f__Burkholderiaceae;g__Polaromonas;s__	bacteria	1
unknown	Terpene	GL_R2_GL5_UP_2_G1.2.2.1.2	d__Bacteria;p__Proteobacteria;c__Alphaproteobacteria;o__Rhizobiales;f__Beijerinckiaceae;g__;s__	bacteria	1
unknown	Terpene	GL_R2_GL5_UP_2_L19.1_sub	d__Bacteria;p__Actinobacteriota;c__Acidimicrobiia;o__Acidimicrobiales;f__Ilumatobacteraceae;g__;s__	bacteria	1
unknown	Terpene	GL_R2_GL5_UP_2_maxbin_res.021.fasta_sub	d__Bacteria;p__Verrucomicrobiota;c__Verrucomicrobiae;o__Verrucomicrobiales;f__Akkermansiaceae;g__UBA1315;s__	bacteria	1
unknown	Terpene	GL_R2_GL5_UP_2_maxbin_res.040.fasta	d__Bacteria;p__Bacteroidota;c__Bacteroidia;o__Chitinophagales;f__Chitinophagaceae;g__Ferruginibacter;s__	bacteria	1
unknown	Terpene	GL_R2_GL5_UP_2_maxbin_res.053.fasta_sub	d__Bacteria;p__Proteobacteria;c__Gammaproteobacteria;o__Burkholderiales;f__Burkholderiaceae;g__Rhizobacter;s__	bacteria	1
unknown	Terpene	GL_R2_GL5_UP_2_O1.2.2.1.5	d__Bacteria;p__Proteobacteria;c__Gammaproteobacteria;o__Burkholderiales;f__Burkholderiaceae;g__Polaromonas;s__	bacteria	1
unknown	Terpene	GL_R20_GL16_DN_1_C10.1.6_sub	d__Bacteria;p__Proteobacteria;c__Alphaproteobacteria;o__Sphingomonadales;f__Sphingomonadaceae;g__Sphingorhabdus_B;s__	bacteria	1
unknown	Terpene	GL_R20_GL16_DN_1_C28.1.1.2	d__Bacteria;p__Bacteroidota;c__Bacteroidia;o__Chitinophagales;f__Chitinophagaceae;g__Ferruginibacter;s__	bacteria	1
unknown	Terpene	GL_R20_GL16_DN_1_G22	d__Bacteria;p__Bdellovibrionota;c__Bdellovibrionia;o__Bdellovibrionales;f__Bdellovibrionaceae;g__Ga0074139;s__	bacteria	1
unknown	Terpene	GL_R20_GL16_DN_1_L24_sub	d__Bacteria;p__Proteobacteria;c__Gammaproteobacteria;o__Burkholderiales;f__Methylophilaceae;g__Methylotenera_A;s__	bacteria	1
unknown	Terpene	GL_R20_GL16_DN_1_maxbin_res.004.fasta	d__Bacteria;p__Bacteroidota;c__Bacteroidia;o__Cytophagales;f__Spirosomaceae;g__;s__	bacteria	1
unknown	Terpene	GL_R20_GL16_DN_1_maxbin_res.021.fasta_sub	d__Bacteria;p__Proteobacteria;c__Alphaproteobacteria;o__Sphingomonadales;f__Sphingomonadaceae;g__UBA1936;s__	bacteria	1
unknown	Terpene	GL_R20_GL16_DN_1_O15.2_sub	d__Bacteria;p__Bacteroidota;c__Bacteroidia;o__Chitinophagales;f__Saprospiraceae;g__;s__	bacteria	1
unknown	Terpene	GL_R20_GL16_DN_1_P42	d__Bacteria;p__Bacteroidota;c__Bacteroidia;o__Chitinophagales;f__Saprospiraceae;g__;s__	bacteria	1
unknown	Terpene	GL_R20_GL16_DN_1_P61	d__Bacteria;p__Bacteroidota;c__Bacteroidia;o__UBA7662;f__;g__;s__	bacteria	1
unknown	Terpene	GL_R21_GL16_DN_2_B2.4.2.1.1.1_sub	d__Bacteria;p__Bacteroidota;c__Bacteroidia;o__Cytophagales;f__Spirosomaceae;g__REAB01;s__	bacteria	1
unknown	Terpene	GL_R21_GL16_DN_2_G13	d__Bacteria;p__Bacteroidota;c__Bacteroidia;o__Chitinophagales;f__Chitinophagaceae;g__;s__	bacteria	1
unknown	Terpene	GL_R21_GL16_DN_2_G17	d__Bacteria;p__Bacteroidota;c__Bacteroidia;o__Chitinophagales;f__Chitinophagaceae;g__;s__	bacteria	1
unknown	Terpene	GL_R21_GL16_DN_2_G19.2	d__Bacteria;p__Bdellovibrionota;c__Bdellovibrionia;o__Bdellovibrionales;f__Bdellovibrionaceae;g__Pseudobdellovibrio;s__	bacteria	1
unknown	Terpene	GL_R21_GL16_DN_2_G2.4.2.2	d__Bacteria;p__Bacteroidota;c__Bacteroidia;o__Cytophagales;f__Spirosomaceae;g__;s__	bacteria	1
unknown	Terpene	GL_R21_GL16_DN_2_G2.7.1	d__Bacteria;p__Bacteroidota;c__Bacteroidia;o__Chitinophagales;f__Saprospiraceae;g__;s__	bacteria	1
unknown	Terpene	GL_R21_GL16_DN_2_G4.1	d__Bacteria;p__Bacteroidota;c__Bacteroidia;o__Chitinophagales;f__Saprospiraceae;g__;s__	bacteria	1
unknown	Terpene	GL_R21_GL16_DN_2_L1.1.4_sub	d__Bacteria;p__Bacteroidota;c__Bacteroidia;o__Cytophagales;f__Spirosomaceae;g__;s__	bacteria	1
unknown	Terpene	GL_R21_GL16_DN_2_L2.11_sub	d__Bacteria;p__Bacteroidota;c__Bacteroidia;o__Chitinophagales;f__Chitinophagaceae;g__Ferruginibacter;s__	bacteria	1
unknown	Terpene	GL_R21_GL16_DN_2_L2.19_sub	d__Bacteria;p__Bacteroidota;c__Bacteroidia;o__Cytophagales;f__Spirosomaceae;g__;s__	bacteria	1
unknown	Terpene	GL_R21_GL16_DN_2_L3.5.2_sub	d__Bacteria;p__Proteobacteria;c__Gammaproteobacteria;o__Burkholderiales;f__Burkholderiaceae;g__Polaromonas;s__	bacteria	1
unknown	Terpene	GL_R21_GL16_DN_2_L5.2.2_sub	d__Bacteria;p__Proteobacteria;c__Alphaproteobacteria;o__Sphingomonadales;f__Sphingomonadaceae;g__UBA1936;s__	bacteria	1
unknown	Terpene	GL_R21_GL16_DN_2_maxbin_res.001.fasta	d__Bacteria;p__Bacteroidota;c__Bacteroidia;o__UBA7662;f__;g__;s__	bacteria	1
unknown	Terpene	GL_R21_GL16_DN_2_maxbin_res.005.fasta_sub	d__Bacteria;p__Proteobacteria;c__Gammaproteobacteria;o__Burkholderiales;f__Burkholderiaceae;g__Polaromonas;s__	bacteria	1
unknown	Terpene	GL_R21_GL16_DN_2_maxbin_res.013.fasta	d__Bacteria;p__Bacteroidota;c__Bacteroidia;o__Chitinophagales;f__Saprospiraceae;g__;s__	bacteria	1
unknown	Terpene	GL_R21_GL16_DN_2_maxbin_res.022.fasta	d__Bacteria;p__Bacteroidota;c__Bacteroidia;o__Chitinophagales;f__Saprospiraceae;g__;s__	bacteria	1
unknown	Terpene	GL_R21_GL16_DN_2_maxbin_res.024.fasta	d__Bacteria;p__Bacteroidota;c__Bacteroidia;o__Chitinophagales;f__Saprospiraceae;g__;s__	bacteria	1
unknown	Terpene	GL_R21_GL16_DN_2_maxbin_res.039.fasta_sub	d__Bacteria;p__Bacteroidota;c__Bacteroidia;o__Chitinophagales;f__Chitinophagaceae;g__Ferruginibacter;s__	bacteria	1
unknown	Terpene	GL_R21_GL16_DN_2_maxbin_res.060.fasta_sub	d__Bacteria;p__Bacteroidota;c__Bacteroidia;o__Chitinophagales;f__Chitinophagaceae;g__;s__	bacteria	1
unknown	Terpene	GL_R21_GL16_DN_2_O1.2.2_sub	d__Bacteria;p__Bacteroidota;c__Bacteroidia;o__Cytophagales;f__Spirosomaceae;g__;s__	bacteria	1
unknown	Terpene	GL_R21_GL16_DN_2_O10_sub	d__Bacteria;p__Bacteroidota;c__Bacteroidia;o__Chitinophagales;f__Chitinophagaceae;g__Ferruginibacter;s__	bacteria	1
unknown	Terpene	GL_R21_GL16_DN_2_O18	d__Bacteria;p__Proteobacteria;c__Alphaproteobacteria;o__Rhodobacterales;f__Rhodobacteraceae;g__Cypionkella;s__	bacteria	1
unknown	Terpene	GL_R21_GL16_DN_2_O2.1.2_sub	d__Bacteria;p__Bacteroidota;c__Bacteroidia;o__Chitinophagales;f__Chitinophagaceae;g__Ferruginibacter;s__	bacteria	1
unknown	Terpene	GL_R21_GL16_DN_2_O21	d__Bacteria;p__Proteobacteria;c__Alphaproteobacteria;o__Rhodobacterales;f__Rhodobacteraceae;g__Cypionkella;s__	bacteria	1
unknown	Terpene	GL_R21_GL16_DN_2_O3.1.1_sub	d__Bacteria;p__Proteobacteria;c__Gammaproteobacteria;o__Burkholderiales;f__Burkholderiaceae;g__;s__	bacteria	3
unknown	Terpene	GL_R21_GL16_DN_2_O3.4.2.2	d__Bacteria;p__Proteobacteria;c__Alphaproteobacteria;o__Sphingomonadales;f__Sphingomonadaceae;g__UBA1936;s__	bacteria	1
unknown	Terpene	GL_R21_GL16_DN_2_P1	d__Bacteria;p__Bacteroidota;c__Bacteroidia;o__UBA7662;f__;g__;s__	bacteria	1
unknown	Terpene	GL_R21_GL16_DN_2_P14.2	d__Bacteria;p__Bdellovibrionota;c__Bdellovibrionia;o__Bdellovibrionales;f__Bdellovibrionaceae;g__Pseudobdellovibrio;s__	bacteria	1
unknown	Terpene	GL_R22_GL16_DN_3_L12.2_sub	d__Bacteria;p__Proteobacteria;c__Alphaproteobacteria;o__Rhodobacterales;f__Rhodobacteraceae;g__Cypionkella;s__	bacteria	1
unknown	Terpene	GL_R22_GL16_DN_3_maxbin_res.018.fasta_sub	d__Bacteria;p__Bacteroidota;c__Bacteroidia;o__Flavobacteriales;f__Flavobacteriaceae;g__Flavobacterium;s__	bacteria	1
unknown	Terpene	GL_R22_GL16_DN_3_maxbin_res.039.fasta	d__Bacteria;p__Proteobacteria;c__Gammaproteobacteria;o__Burkholderiales;f__Burkholderiaceae;g__Polaromonas;s__	bacteria	1
unknown	Terpene	GL_R22_GL16_DN_3_P1.2.1.3	d__Bacteria;p__Proteobacteria;c__Gammaproteobacteria;o__Burkholderiales;f__Burkholderiaceae;g__Polaromonas;s__	bacteria	1
unknown	Terpene	GL_R3_GL5_UP_3_C2.9.3_sub	d__Bacteria;p__Proteobacteria;c__Alphaproteobacteria;o__Sphingomonadales;f__Sphingomonadaceae;g__UBA1936;s__	bacteria	1
unknown	Terpene	GL_R3_GL5_UP_3_G16.2	d__Bacteria;p__Bacteroidota;c__Bacteroidia;o__Chitinophagales;f__Saprospiraceae;g__;s__	bacteria	1
unknown	Terpene	GL_R3_GL5_UP_3_G2.3.1.2_sub	d__Bacteria;p__Proteobacteria;c__Gammaproteobacteria;o__Burkholderiales;f__Burkholderiaceae;g__Polaromonas;s__	bacteria	1
unknown	Terpene	GL_R3_GL5_UP_3_G3.2.1	d__Bacteria;p__Proteobacteria;c__Gammaproteobacteria;o__Burkholderiales;f__Burkholderiaceae;g__Polaromonas;s__	bacteria	1
unknown	Terpene	GL_R3_GL5_UP_3_L2.4.15	d__Bacteria;p__Proteobacteria;c__Gammaproteobacteria;o__Burkholderiales;f__Burkholderiaceae;g__Polaromonas;s__	bacteria	1
unknown	Terpene	GL_R3_GL5_UP_3_L3.17.1	d__Bacteria;p__Proteobacteria;c__Gammaproteobacteria;o__Burkholderiales;f__Methylophilaceae;g__Methylotenera_A;s__	bacteria	2
unknown	Terpene	GL_R3_GL5_UP_3_L3.28	d__Bacteria;p__Proteobacteria;c__Gammaproteobacteria;o__Burkholderiales;f__Burkholderiaceae;g__Polaromonas;s__	bacteria	1
unknown	Terpene	GL_R3_GL5_UP_3_maxbin_res.012.fasta	d__Bacteria;p__Proteobacteria;c__Alphaproteobacteria;o__Rhizobiales;f__Beijerinckiaceae;g__;s__	bacteria	1
unknown	Terpene	GL_R3_GL5_UP_3_maxbin_res.012.fasta_sub	d__Bacteria;p__Proteobacteria;c__Alphaproteobacteria;o__Rhizobiales;f__Beijerinckiaceae;g__;s__	bacteria	1
unknown	Terpene	GL_R3_GL5_UP_3_maxbin_res.039.fasta_sub	d__Bacteria;p__Proteobacteria;c__Gammaproteobacteria;o__Burkholderiales;f__Burkholderiaceae;g__;s__	bacteria	2
unknown	Terpene	GL_R3_GL5_UP_3_O13.2_sub	d__Bacteria;p__Bacteroidota;c__Bacteroidia;o__Chitinophagales;f__Saprospiraceae;g__;s__	bacteria	1
unknown	Terpene	GL_R3_GL5_UP_3_O2.16	d__Bacteria;p__Proteobacteria;c__Gammaproteobacteria;o__Burkholderiales;f__Methylophilaceae;g__Methylotenera_A;s__	bacteria	2
unknown	Terpene	GL_R56_GL46_UP_1_G2.1.2.1.1.1	d__Bacteria;p__Proteobacteria;c__Gammaproteobacteria;o__Burkholderiales;f__Burkholderiaceae;g__Polaromonas;s__	bacteria	1
unknown	Terpene	GL_R56_GL46_UP_1_L1.1.1.2.1	d__Bacteria;p__Bacteroidota;c__Bacteroidia;o__Flavobacteriales;f__Flavobacteriaceae;g__Flavobacterium;s__	bacteria	1
unknown	Terpene	GL_R56_GL46_UP_1_L2.1.1.1.1	d__Bacteria;p__Verrucomicrobiota;c__Verrucomicrobiae;o__Verrucomicrobiales;f__Akkermansiaceae;g__UBA1315;s__	bacteria	1
unknown	Terpene	GL_R56_GL46_UP_1_maxbin_res.008.fasta	d__Bacteria;p__Proteobacteria;c__Gammaproteobacteria;o__Burkholderiales;f__Burkholderiaceae;g__Polaromonas;s__	bacteria	2
unknown	Terpene	GL_R56_GL46_UP_1_P4	d__Bacteria;p__Bacteroidota;c__Bacteroidia;o__Flavobacteriales;f__Flavobacteriaceae;g__Flavobacterium;s__	bacteria	1
unknown	Terpene	GL_R58_GL46_UP_3_G1.2.1.1	d__Bacteria;p__Bacteroidota;c__Bacteroidia;o__Flavobacteriales;f__Flavobacteriaceae;g__Flavobacterium;s__	bacteria	1
unknown	Terpene	GL_R58_GL46_UP_3_G2.1	d__Bacteria;p__Proteobacteria;c__Gammaproteobacteria;o__Burkholderiales;f__Burkholderiaceae;g__Polaromonas;s__	bacteria	2
unknown	Terpene	GL_R58_GL46_UP_3_maxbin_res.012.fasta	d__Bacteria;p__Proteobacteria;c__Gammaproteobacteria;o__Burkholderiales;f__Burkholderiaceae;g__Rhodoferax;s__	bacteria	2
unknown	Terpene	GL_R58_GL46_UP_3_maxbin_res.014.fasta_sub	d__Bacteria;p__Proteobacteria;c__Gammaproteobacteria;o__Burkholderiales;f__Burkholderiaceae;g__Polaromonas;s__	bacteria	1
unknown	Terpene	GL_R58_GL46_UP_3_maxbin_res.019.fasta	d__Bacteria;p__Proteobacteria;c__Gammaproteobacteria;o__Burkholderiales;f__Burkholderiaceae;g__Polaromonas;s__	bacteria	1
unknown	Terpene	GL_R58_GL46_UP_3_maxbin_res.021.fasta	d__Bacteria;p__Proteobacteria;c__Gammaproteobacteria;o__Burkholderiales;f__Burkholderiaceae;g__Polaromonas;s__	bacteria	1
unknown	Terpene	GL_R58_GL46_UP_3_P8	d__Bacteria;p__Bacteroidota;c__Bacteroidia;o__Cytophagales;f__Hymenobacteraceae;g__Hymenobacter;s__	bacteria	1
unknown	Terpene	GL_R59_GL47_UP_1_G3.2.1.1.1.1	d__Bacteria;p__Bacteroidota;c__Bacteroidia;o__Flavobacteriales;f__Flavobacteriaceae;g__Flavobacterium;s__	bacteria	1
unknown	Terpene	GL_R59_GL47_UP_1_maxbin_res.010.fasta_sub	d__Bacteria;p__Proteobacteria;c__Gammaproteobacteria;o__Burkholderiales;f__Burkholderiaceae;g__Polaromonas;s__	bacteria	1
unknown	Terpene	GL_R59_GL47_UP_1_P1.2.2	d__Bacteria;p__Proteobacteria;c__Gammaproteobacteria;o__Burkholderiales;f__Burkholderiaceae;g__Polaromonas;s__	bacteria	1
unknown	Terpene	GL_R68_GL53_UP_2_G59	d__Bacteria;p__Proteobacteria;c__Gammaproteobacteria;o__Burkholderiales;f__Burkholderiaceae;g__Polaromonas;s__	bacteria	1
unknown	Terpene	GL_R68_GL53_UP_2_L19.1.3_sub	d__Bacteria;p__Bacteroidota;c__Bacteroidia;o__Chitinophagales;f__Chitinophagaceae;g__Ferruginibacter;s__	bacteria	1
unknown	Terpene	GL_R68_GL53_UP_2_maxbin_res.025.fasta	d__Bacteria;p__Bacteroidota;c__Bacteroidia;o__Chitinophagales;f__Saprospiraceae;g__;s__	bacteria	1
unknown	Terpene	GL_R68_GL53_UP_2_maxbin_res.041.fasta_sub	d__Bacteria;p__Proteobacteria;c__Gammaproteobacteria;o__Burkholderiales;f__Burkholderiaceae;g__Limnohabitans;s__	bacteria	2
unknown	Terpene	GL_R68_GL53_UP_2_maxbin_res.058.fasta_sub	d__Bacteria;p__Proteobacteria;c__Gammaproteobacteria;o__Burkholderiales;f__Burkholderiaceae;g__Polaromonas;s__	bacteria	1
unknown	Terpene	GL_R68_GL53_UP_2_maxbin_res.103.fasta_sub	d__Bacteria;p__Bacteroidota;c__Bacteroidia;o__Chitinophagales;f__;g__;s__	bacteria	1
unknown	Terpene	GL_R68_GL53_UP_2_maxbin_res.165.fasta_sub	d__Bacteria;p__Bacteroidota;c__Bacteroidia;o__;f__;g__;s__	bacteria	1
unknown	Terpene	GL_R68_GL53_UP_2_O19.1.1	d__Bacteria;p__Bacteroidota;c__Bacteroidia;o__Chitinophagales;f__Chitinophagaceae;g__Ferruginibacter;s__	bacteria	1
unknown	Terpene	GL_R68_GL53_UP_2_O30	d__Bacteria;p__Bacteroidota;c__Bacteroidia;o__Chitinophagales;f__Saprospiraceae;g__;s__	bacteria	1
unknown	Terpene	GL_R68_GL53_UP_2_O4.1.1_sub	d__Bacteria;p__Bacteroidota;c__Bacteroidia;o__Flavobacteriales;f__Flavobacteriaceae;g__Flavobacterium;s__Flavobacterium sp002150205	bacteria	1
unknown	Terpene	GL_R68_GL53_UP_2_O4.4.2.1_sub	d__Bacteria;p__Bacteroidota;c__Bacteroidia;o__Chitinophagales;f__Saprospiraceae;g__;s__	bacteria	1
unknown	Terpene	GL_R8_GL11_UP_1_G1.2.2.1	d__Bacteria;p__Proteobacteria;c__Gammaproteobacteria;o__Burkholderiales;f__Burkholderiaceae;g__Polaromonas;s__	bacteria	2
unknown	Terpene	GL_R8_GL11_UP_1_L5.1.2_sub	d__Bacteria;p__Bacteroidota;c__Bacteroidia;o__Flavobacteriales;f__Flavobacteriaceae;g__Flavobacterium;s__	bacteria	1
unknown	Terpene	GL_R8_GL11_UP_1_O1.2.2.2	d__Bacteria;p__Proteobacteria;c__Gammaproteobacteria;o__Burkholderiales;f__Burkholderiaceae;g__Polaromonas;s__	bacteria	1
unknown	Terpene	GL_R80_GL56_UP_1_G11.2	d__Bacteria;p__Myxococcota;c__Polyangia;o__Polyangiales;f__Polyangiaceae;g__;s__	bacteria	1
unknown	Terpene	GL_R80_GL56_UP_1_G26	d__Bacteria;p__Actinobacteriota;c__Actinomycetia;o__Actinomycetales;f__Microbacteriaceae;g__Yonghaparkia;s__	bacteria	1
unknown	Terpene	GL_R80_GL56_UP_1_G3.37	d__Bacteria;p__Proteobacteria;c__Gammaproteobacteria;o__Burkholderiales;f__Burkholderiaceae;g__Limnohabitans;s__	bacteria	1
unknown	Terpene	GL_R80_GL56_UP_1_L3.19.1	d__Bacteria;p__Proteobacteria;c__Gammaproteobacteria;o__Burkholderiales;f__Burkholderiaceae;g__;s__	bacteria	1
unknown	Terpene	GL_R80_GL56_UP_1_maxbin_res.016.fasta_sub	d__Bacteria;p__Proteobacteria;c__Gammaproteobacteria;o__Burkholderiales;f__Burkholderiaceae;g__Rhodoferax;s__	bacteria	2
unknown	Terpene	GL_R80_GL56_UP_1_maxbin_res.019.fasta_sub	d__Bacteria;p__Bacteroidota;c__Bacteroidia;o__Cytophagales;f__Spirosomaceae;g__;s__	bacteria	1
unknown	Terpene	GL_R80_GL56_UP_1_maxbin_res.045.fasta_sub	d__Bacteria;p__Myxococcota;c__Polyangia;o__Haliangiales;f__Haliangiaceae;g__;s__	bacteria	1
unknown	Terpene	GL_R80_GL56_UP_1_maxbin_res.048.fasta_sub	d__Bacteria;p__Proteobacteria;c__Gammaproteobacteria;o__Burkholderiales;f__Methylophilaceae;g__Methylotenera_A;s__	bacteria	1
unknown	Terpene	GL_R80_GL56_UP_1_maxbin_res.079.fasta_sub	d__Bacteria;p__Proteobacteria;c__Gammaproteobacteria;o__Burkholderiales;f__Burkholderiaceae;g__Polaromonas;s__	bacteria	1
unknown	Terpene	GL_R80_GL56_UP_1_O3.23.2.1_sub	d__Bacteria;p__Cyanobacteria;c__Cyanobacteriia;o__Leptolyngbyales;f__Leptolyngbyaceae;g__Alkalinema;s__	bacteria	1
unknown	Terpene	GL_R80_GL56_UP_1_O5.1.7_sub	d__Bacteria;p__Proteobacteria;c__Gammaproteobacteria;o__Burkholderiales;f__Burkholderiaceae;g__Polaromonas;s__	bacteria	4
unknown	Terpene	GL_R80_GL56_UP_1_O7.1.2.1.1	d__Bacteria;p__Actinobacteriota;c__Acidimicrobiia;o__Acidimicrobiales;f__Ilumatobacteraceae;g__;s__	bacteria	1
unknown	Terpene	GL_R80_GL56_UP_1_P3.156_sub	d__Bacteria;p__Bacteroidota;c__Bacteroidia;o__Cytophagales;f__Cyclobacteriaceae;g__ELB16-189;s__	bacteria	1
unknown	Terpene	GL_R81_GL56_UP_2_G2.2	d__Bacteria;p__Bacteroidota;c__Bacteroidia;o__Cytophagales;f__Spirosomaceae;g__Fibrella;s__	bacteria	1
unknown	Terpene	GL_R81_GL56_UP_2_G20.2	d__Bacteria;p__Planctomycetota;c__Planctomycetes;o__Gemmatales;f__Gemmataceae;g__Fimbriiglobus;s__	bacteria	2
unknown	Terpene	GL_R81_GL56_UP_2_G3.1.2.2.1	d__Bacteria;p__Proteobacteria;c__Alphaproteobacteria;o__Sphingomonadales;f__Sphingomonadaceae;g__Sphingorhabdus_B;s__	bacteria	1
unknown	Terpene	GL_R81_GL56_UP_2_G3.16.1.2.2	d__Bacteria;p__Proteobacteria;c__Alphaproteobacteria;o__Rhodobacterales;f__Rhodobacteraceae;g__Pseudorhodobacter_B;s__	bacteria	3
unknown	Terpene	GL_R81_GL56_UP_2_L10.2.2_sub	d__Bacteria;p__Actinobacteriota;c__Acidimicrobiia;o__Acidimicrobiales;f__Ilumatobacteraceae;g__;s__	bacteria	1
unknown	Terpene	GL_R81_GL56_UP_2_L3.4.5	d__Bacteria;p__Proteobacteria;c__Gammaproteobacteria;o__Burkholderiales;f__Burkholderiaceae;g__JOSHI-001;s__	bacteria	1
unknown	Terpene	GL_R81_GL56_UP_2_maxbin_res.008.fasta	d__Bacteria;p__Bacteroidota;c__Bacteroidia;o__Chitinophagales;f__Chitinophagaceae;g__Ferruginibacter;s__	bacteria	1
unknown	Terpene	GL_R81_GL56_UP_2_maxbin_res.011.fasta	d__Bacteria;p__Verrucomicrobiota;c__Verrucomicrobiae;o__Verrucomicrobiales;f__Akkermansiaceae;g__UBA1315;s__	bacteria	1
unknown	Terpene	GL_R81_GL56_UP_2_maxbin_res.016.fasta	d__Bacteria;p__Proteobacteria;c__Gammaproteobacteria;o__Burkholderiales;f__Burkholderiaceae;g__Limnohabitans;s__	bacteria	1
unknown	Terpene	GL_R81_GL56_UP_2_maxbin_res.019.fasta_sub	d__Bacteria;p__Proteobacteria;c__Alphaproteobacteria;o__Sphingomonadales;f__Sphingomonadaceae;g__UBA1936;s__	bacteria	1
unknown	Terpene	GL_R81_GL56_UP_2_maxbin_res.020.fasta_sub	d__Bacteria;p__Cyanobacteria;c__Cyanobacteriia;o__Leptolyngbyales;f__Leptolyngbyaceae;g__Alkalinema;s__	bacteria	1
unknown	Terpene	GL_R81_GL56_UP_2_maxbin_res.033.fasta_sub	d__Bacteria;p__Gemmatimonadota;c__Gemmatimonadetes;o__Gemmatimonadales;f__Gemmatimonadaceae;g__;s__	bacteria	1
unknown	Terpene	GL_R81_GL56_UP_2_maxbin_res.043.fasta_sub	d__Bacteria;p__Bacteroidota;c__Bacteroidia;o__Chitinophagales;f__Saprospiraceae;g__M3007;s__	bacteria	1
unknown	Terpene	GL_R81_GL56_UP_2_O19.3	d__Bacteria;p__Proteobacteria;c__Gammaproteobacteria;o__Burkholderiales;f__Burkholderiaceae;g__Rhizobacter;s__	bacteria	1
unknown	Terpene	GL_R81_GL56_UP_2_O3.1.2.1.1.1_sub	d__Bacteria;p__Proteobacteria;c__Alphaproteobacteria;o__Sphingomonadales;f__Sphingomonadaceae;g__UBA1936;s__	bacteria	1
unknown	Terpene	GL_R81_GL56_UP_2_P3.23_sub	d__Bacteria;p__Proteobacteria;c__Gammaproteobacteria;o__Burkholderiales;f__Burkholderiaceae;g__;s__	bacteria	1
unknown	Terpene	GL_R81_GL56_UP_2_P4.1.3	d__Bacteria;p__Bacteroidota;c__Bacteroidia;o__Sphingobacteriales;f__Sphingobacteriaceae;g__;s__	bacteria	1
unknown	Terpene	GL_R9_GL11_UP_2_G4.1.2	d__Bacteria;p__Proteobacteria;c__Gammaproteobacteria;o__Burkholderiales;f__Burkholderiaceae;g__Polaromonas;s__	bacteria	1
unknown	Terpene	GL_R9_GL11_UP_2_G4.2.2	d__Bacteria;p__Proteobacteria;c__Gammaproteobacteria;o__Burkholderiales;f__Burkholderiaceae;g__Polaromonas;s__	bacteria	2
unknown	Terpene	GL_R9_GL11_UP_2_O4.2.1	d__Bacteria;p__Proteobacteria;c__Gammaproteobacteria;o__Burkholderiales;f__Burkholderiaceae;g__Polaromonas;s__	bacteria	1
unknown	unknown	concoct_114	Clunio marinus	eukaryota	1
unknown	unknown	concoct_171	Clunio marinus	eukaryota	1
unknown	unknown	concoct_77	Eukaryota	eukaryota	1
unknown	unknown	GL_R1_GL5_UP_1_C20	d__Bacteria;p__Deinococcota;c__Deinococci;o__Deinococcales;f__;g__;s__	bacteria	1
unknown	unknown	GL_R1_GL5_UP_1_G1.1_sub	d__Bacteria;p__Proteobacteria;c__Gammaproteobacteria;o__Burkholderiales;f__Burkholderiaceae;g__Rhizobacter;s__	bacteria	2
unknown	unknown	GL_R1_GL5_UP_1_L2.1.4	d__Bacteria;p__Bacteroidota;c__Bacteroidia;o__Cytophagales;f__Spirosomaceae;g__Emticicia;s__	bacteria	1
unknown	unknown	GL_R1_GL5_UP_1_maxbin_res.004.fasta	d__Bacteria;p__Proteobacteria;c__Gammaproteobacteria;o__Burkholderiales;f__Burkholderiaceae;g__Rhizobacter;s__	bacteria	3
unknown	unknown	GL_R1_GL5_UP_1_maxbin_res.012.fasta	d__Bacteria;p__Proteobacteria;c__Gammaproteobacteria;o__Burkholderiales;f__Burkholderiaceae;g__Polaromonas;s__	bacteria	2
unknown	unknown	GL_R11_GL15_UP_1_C3	d__Bacteria;p__Bacteroidota;c__Bacteroidia;o__Cytophagales;f__Hymenobacteraceae;g__Hymenobacter;s__	bacteria	1
unknown	unknown	GL_R12_GL15_UP_2_L2.1	d__Bacteria;p__Proteobacteria;c__Gammaproteobacteria;o__Burkholderiales;f__Burkholderiaceae;g__Undibacterium;s__	bacteria	1
unknown	unknown	GL_R17_GL16_UP_1_G6	d__Bacteria;p__Bacteroidota;c__Bacteroidia;o__Cytophagales;f__Hymenobacteraceae;g__Hymenobacter;s__	bacteria	2
unknown	unknown	GL_R17_GL16_UP_1_O3.2	d__Bacteria;p__Proteobacteria;c__Gammaproteobacteria;o__Burkholderiales;f__Burkholderiaceae;g__Polaromonas;s__	bacteria	1
unknown	unknown	GL_R18_GL16_UP_2_G11_sub	d__Bacteria;p__Bacteroidota;c__Bacteroidia;o__Cytophagales;f__Hymenobacteraceae;g__Hymenobacter;s__	bacteria	1
unknown	unknown	GL_R18_GL16_UP_2_G2.2.1.2	d__Bacteria;p__Proteobacteria;c__Gammaproteobacteria;o__Burkholderiales;f__Burkholderiaceae;g__Polaromonas;s__	bacteria	3
unknown	unknown	GL_R18_GL16_UP_2_maxbin_res.020.fasta_sub	d__Bacteria;p__Bdellovibrionota;c__Bdellovibrionia;o__Bdellovibrionales;f__Bdellovibrionaceae;g__Pseudobdellovibrio;s__	bacteria	1
unknown	unknown	GL_R19_GL16_UP_3_G19	d__Bacteria;p__Myxococcota;c__UBA727;o__UBA727;f__GCA-2721815;g__;s__	bacteria	1
unknown	unknown	GL_R19_GL16_UP_3_G2.2.2.2	d__Bacteria;p__Proteobacteria;c__Gammaproteobacteria;o__Burkholderiales;f__Burkholderiaceae;g__Polaromonas;s__	bacteria	1
unknown	unknown	GL_R19_GL16_UP_3_maxbin_res.025.fasta	d__Bacteria;p__Proteobacteria;c__Gammaproteobacteria;o__Burkholderiales;f__Burkholderiaceae;g__Polaromonas;s__	bacteria	3
unknown	unknown	GL_R19_GL16_UP_3_maxbin_res.047.fasta_sub	d__Bacteria;p__Bdellovibrionota;c__Bacteriovoracia;o__Bacteriovoracales;f__Bacteriovoracaceae;g__Bacteriovorax;s__	bacteria	1
unknown	unknown	GL_R19_GL16_UP_3_O15.2_sub	d__Bacteria;p__Bdellovibrionota;c__Bdellovibrionia;o__Bdellovibrionales;f__Bdellovibrionaceae;g__Pseudobdellovibrio;s__	bacteria	1
unknown	unknown	GL_R2_GL5_UP_2_B1.2.2.2.1.1_sub	d__Bacteria;p__Proteobacteria;c__Gammaproteobacteria;o__Burkholderiales;f__Burkholderiaceae;g__Rhizobacter;s__	bacteria	1
unknown	unknown	GL_R2_GL5_UP_2_G15.1	d__Bacteria;p__Bacteroidota;c__Bacteroidia;o__Chitinophagales;f__Saprospiraceae;g__;s__	bacteria	1
unknown	unknown	GL_R2_GL5_UP_2_G16	d__Bacteria;p__Actinobacteriota;c__Actinomycetia;o__Nanopelagicales;f__FW305-bin1;g__;s__	bacteria	1
unknown	unknown	GL_R2_GL5_UP_2_maxbin_res.008.fasta	d__Bacteria;p__Proteobacteria;c__Gammaproteobacteria;o__Burkholderiales;f__Burkholderiaceae;g__Rhizobacter;s__	bacteria	1
unknown	unknown	GL_R2_GL5_UP_2_maxbin_res.040.fasta	d__Bacteria;p__Bacteroidota;c__Bacteroidia;o__Chitinophagales;f__Chitinophagaceae;g__Ferruginibacter;s__	bacteria	1
unknown	unknown	GL_R2_GL5_UP_2_maxbin_res.048.fasta_sub	d__Bacteria;p__Bacteroidota;c__Bacteroidia;o__Cytophagales;f__Cyclobacteriaceae;g__SZUA-230;s__	bacteria	1
unknown	unknown	GL_R2_GL5_UP_2_O1.2.2.1.5	d__Bacteria;p__Proteobacteria;c__Gammaproteobacteria;o__Burkholderiales;f__Burkholderiaceae;g__Polaromonas;s__	bacteria	1
unknown	unknown	GL_R20_GL16_DN_1_C28.1.1.2	d__Bacteria;p__Bacteroidota;c__Bacteroidia;o__Chitinophagales;f__Chitinophagaceae;g__Ferruginibacter;s__	bacteria	1
unknown	unknown	GL_R20_GL16_DN_1_C3_sub	d__Bacteria;p__Bacteroidota;c__Bacteroidia;o__Cytophagales;f__Catalimonadaceae;g__;s__	bacteria	1
unknown	unknown	GL_R20_GL16_DN_1_C9.1.1.2.2	d__Bacteria;p__Proteobacteria;c__Gammaproteobacteria;o__Burkholderiales;f__Burkholderiaceae;g__Rhodoferax;s__	bacteria	1
unknown	unknown	GL_R20_GL16_DN_1_G10.1.4.1	d__Bacteria;p__Proteobacteria;c__Alphaproteobacteria;o__Sphingomonadales;f__Sphingomonadaceae;g__UBA1936;s__	bacteria	1
unknown	unknown	GL_R20_GL16_DN_1_G22	d__Bacteria;p__Bdellovibrionota;c__Bdellovibrionia;o__Bdellovibrionales;f__Bdellovibrionaceae;g__Ga0074139;s__	bacteria	2
unknown	unknown	GL_R20_GL16_DN_1_G27	d__Bacteria;p__Proteobacteria;c__Gammaproteobacteria;o__Xanthomonadales;f__Xanthomonadaceae;g__SCMT01;s__	bacteria	1
unknown	unknown	GL_R20_GL16_DN_1_maxbin_res.021.fasta_sub	d__Bacteria;p__Proteobacteria;c__Alphaproteobacteria;o__Sphingomonadales;f__Sphingomonadaceae;g__UBA1936;s__	bacteria	1
unknown	unknown	GL_R20_GL16_DN_1_maxbin_res.022.fasta	d__Bacteria;p__Bacteroidota;c__Bacteroidia;o__Chitinophagales;f__Chitinophagaceae;g__;s__	bacteria	1
unknown	unknown	GL_R20_GL16_DN_1_O15.2_sub	d__Bacteria;p__Bacteroidota;c__Bacteroidia;o__Chitinophagales;f__Saprospiraceae;g__;s__	bacteria	1
unknown	unknown	GL_R20_GL16_DN_1_P30	d__Bacteria;p__Deinococcota;c__Deinococci;o__Deinococcales;f__;g__;s__	bacteria	2
unknown	unknown	GL_R21_GL16_DN_2_G12.2	d__Bacteria;p__Myxococcota;c__Polyangia;o__Polyangiales;f__Polyangiaceae;g__;s__	bacteria	1
unknown	unknown	GL_R21_GL16_DN_2_G20	d__Bacteria;p__Verrucomicrobiota;c__Verrucomicrobiae;o__Verrucomicrobiales;f__Akkermansiaceae;g__UBA1315;s__	bacteria	1
unknown	unknown	GL_R21_GL16_DN_2_G24	d__Bacteria;p__Verrucomicrobiota;c__Verrucomicrobiae;o__Verrucomicrobiales;f__Akkermansiaceae;g__UBA1315;s__	bacteria	1
unknown	unknown	GL_R21_GL16_DN_2_G5.2.1.2	d__Bacteria;p__Proteobacteria;c__Alphaproteobacteria;o__Sphingomonadales;f__Sphingomonadaceae;g__UBA1936;s__	bacteria	1
unknown	unknown	GL_R21_GL16_DN_2_L2.6_sub	d__Bacteria;p__Bacteroidota;c__Bacteroidia;o__Flavobacteriales;f__T3Sed10-241;g__;s__	bacteria	1
unknown	unknown	GL_R21_GL16_DN_2_maxbin_res.011.fasta	d__Bacteria;p__Bacteroidota;c__Bacteroidia;o__Chitinophagales;f__Chitinophagaceae;g__;s__	bacteria	1
unknown	unknown	GL_R21_GL16_DN_2_maxbin_res.012.fasta_sub	d__Bacteria;p__Deinococcota;c__Deinococci;o__Deinococcales;f__;g__;s__	bacteria	1
unknown	unknown	GL_R21_GL16_DN_2_maxbin_res.022.fasta	d__Bacteria;p__Bacteroidota;c__Bacteroidia;o__Chitinophagales;f__Saprospiraceae;g__;s__	bacteria	1
unknown	unknown	GL_R21_GL16_DN_2_maxbin_res.024.fasta	d__Bacteria;p__Bacteroidota;c__Bacteroidia;o__Chitinophagales;f__Saprospiraceae;g__;s__	bacteria	1
unknown	unknown	GL_R21_GL16_DN_2_maxbin_res.074.fasta_sub	d__Bacteria;p__Bacteroidota;c__Bacteroidia;o__Flavobacteriales;f__Flavobacteriaceae;g__Flavobacterium;s__	bacteria	1
unknown	unknown	GL_R21_GL16_DN_2_maxbin_res.077.fasta_sub	d__Bacteria;p__Bdellovibrionota;c__Bdellovibrionia;o__Bdellovibrionales;f__Bdellovibrionaceae;g__Pseudobdellovibrio;s__	bacteria	1
unknown	unknown	GL_R21_GL16_DN_2_maxbin_res.080.fasta_sub	d__Bacteria;p__Bdellovibrionota;c__Bdellovibrionia;o__Bdellovibrionales;f__Bdellovibrionaceae;g__Ga0074139;s__	bacteria	2
unknown	unknown	GL_R21_GL16_DN_2_maxbin_res.084.fasta_sub	d__Bacteria;p__Bdellovibrionota;c__Bdellovibrionia;o__Bdellovibrionales;f__Bdellovibrionaceae;g__Ga0074139;s__	bacteria	2
unknown	unknown	GL_R21_GL16_DN_2_maxbin_res.085.fasta_sub	d__Bacteria;p__Bdellovibrionota;c__Bdellovibrionia;o__Bdellovibrionales;f__Bdellovibrionaceae;g__Pseudobdellovibrio;s__	bacteria	1
unknown	unknown	GL_R21_GL16_DN_2_O1.1.6_sub	d__Bacteria;p__Bacteroidota;c__Bacteroidia;o__Flavobacteriales;f__T3Sed10-241;g__;s__	bacteria	1
unknown	unknown	GL_R21_GL16_DN_2_O11.2.1_sub	d__Bacteria;p__Bdellovibrionota;c__Bdellovibrionia;o__Bdellovibrionales;f__Bdellovibrionaceae;g__Pseudobdellovibrio;s__	bacteria	1
unknown	unknown	GL_R21_GL16_DN_2_O14.1.2_sub	d__Bacteria;p__Bdellovibrionota;c__Bdellovibrionia;o__Bdellovibrionales;f__Bdellovibrionaceae;g__Pseudobdellovibrio;s__	bacteria	1
unknown	unknown	GL_R21_GL16_DN_2_O3.4.2.2	d__Bacteria;p__Proteobacteria;c__Alphaproteobacteria;o__Sphingomonadales;f__Sphingomonadaceae;g__UBA1936;s__	bacteria	1
unknown	unknown	GL_R21_GL16_DN_2_P5.2	d__Bacteria;p__Myxococcota;c__Polyangia;o__Polyangiales;f__Polyangiaceae;g__;s__	bacteria	1
unknown	unknown	GL_R21_GL16_DN_2_P54	d__Bacteria;p__Deinococcota;c__Deinococci;o__Deinococcales;f__;g__;s__	bacteria	3
unknown	unknown	GL_R21_GL16_DN_2_P58	d__Bacteria;p__Deinococcota;c__Deinococci;o__Deinococcales;f__;g__;s__	bacteria	3
unknown	unknown	GL_R21_GL16_DN_2_P73	d__Bacteria;p__Bacteroidota;c__Bacteroidia;o__Chitinophagales;f__Chitinophagaceae;g__;s__	bacteria	1
unknown	unknown	GL_R22_GL16_DN_3_C8.1.1.1	d__Bacteria;p__Proteobacteria;c__Alphaproteobacteria;o__Sphingomonadales;f__Sphingomonadaceae;g__Sphingorhabdus_B;s__	bacteria	1
unknown	unknown	GL_R22_GL16_DN_3_G1.2.2	d__Bacteria;p__Proteobacteria;c__Gammaproteobacteria;o__Burkholderiales;f__Burkholderiaceae;g__Limnohabitans;s__	bacteria	1
unknown	unknown	GL_R22_GL16_DN_3_G26_sub	d__Bacteria;p__Proteobacteria;c__Alphaproteobacteria;o__Rickettsiales;f__Rickettsiaceae;g__GCA-2402195;s__	bacteria	1
unknown	unknown	GL_R22_GL16_DN_3_maxbin_res.039.fasta	d__Bacteria;p__Proteobacteria;c__Gammaproteobacteria;o__Burkholderiales;f__Burkholderiaceae;g__Polaromonas;s__	bacteria	1
unknown	unknown	GL_R22_GL16_DN_3_O2.2	d__Bacteria;p__Bacteroidota;c__Bacteroidia;o__Cytophagales;f__Hymenobacteraceae;g__Hymenobacter;s__	bacteria	1
unknown	unknown	GL_R22_GL16_DN_3_O21_sub	d__Bacteria;p__Bacteroidota;c__Bacteroidia;o__AKYH767;f__;g__;s__	bacteria	1
unknown	unknown	GL_R22_GL16_DN_3_O3.2.2.1.2.3	d__Bacteria;p__Bacteroidota;c__Bacteroidia;o__Cytophagales;f__Spirosomaceae;g__Arcicella;s__	bacteria	1
unknown	unknown	GL_R3_GL5_UP_3_C2.9.3_sub	d__Bacteria;p__Proteobacteria;c__Alphaproteobacteria;o__Sphingomonadales;f__Sphingomonadaceae;g__UBA1936;s__	bacteria	1
unknown	unknown	GL_R3_GL5_UP_3_G3.2	d__Bacteria;p__Bacteroidota;c__Bacteroidia;o__Chitinophagales;f__Chitinophagaceae;g__Ferruginibacter;s__	bacteria	1
unknown	unknown	GL_R3_GL5_UP_3_G4.4.2	d__Bacteria;p__Bacteroidota;c__Bacteroidia;o__Chitinophagales;f__Chitinophagaceae;g__Ferruginibacter;s__	bacteria	1
unknown	unknown	GL_R3_GL5_UP_3_L11.1.1.4	d__Bacteria;p__Verrucomicrobiota;c__Verrucomicrobiae;o__Verrucomicrobiales;f__Akkermansiaceae;g__UBA1315;s__	bacteria	1
unknown	unknown	GL_R3_GL5_UP_3_L2.4.15	d__Bacteria;p__Proteobacteria;c__Gammaproteobacteria;o__Burkholderiales;f__Burkholderiaceae;g__Polaromonas;s__	bacteria	1
unknown	unknown	GL_R3_GL5_UP_3_L3.28	d__Bacteria;p__Proteobacteria;c__Gammaproteobacteria;o__Burkholderiales;f__Burkholderiaceae;g__Polaromonas;s__	bacteria	1
unknown	unknown	GL_R3_GL5_UP_3_maxbin_res.005.fasta	d__Bacteria;p__Proteobacteria;c__Gammaproteobacteria;o__Burkholderiales;f__Burkholderiaceae;g__Polaromonas;s__	bacteria	2
unknown	unknown	GL_R3_GL5_UP_3_maxbin_res.015.fasta	d__Bacteria;p__Proteobacteria;c__Gammaproteobacteria;o__Burkholderiales;f__Burkholderiaceae;g__Rhizobacter;s__	bacteria	3
unknown	unknown	GL_R3_GL5_UP_3_maxbin_res.028.fasta_sub	d__Bacteria;p__Bacteroidota;c__Bacteroidia;o__Cytophagales;f__Spirosomaceae;g__Arcicella;s__	bacteria	1
unknown	unknown	GL_R3_GL5_UP_3_O13.1.1.1	d__Bacteria;p__Verrucomicrobiota;c__Verrucomicrobiae;o__Verrucomicrobiales;f__Akkermansiaceae;g__UBA1315;s__	bacteria	1
unknown	unknown	GL_R56_GL46_UP_1_C22	d__Bacteria;p__Deinococcota;c__Deinococci;o__Deinococcales;f__Deinococcaceae;g__;s__	bacteria	1
unknown	unknown	GL_R56_GL46_UP_1_G2.1.2.1.1.1	d__Bacteria;p__Proteobacteria;c__Gammaproteobacteria;o__Burkholderiales;f__Burkholderiaceae;g__Polaromonas;s__	bacteria	1
unknown	unknown	GL_R56_GL46_UP_1_L7_sub	d__Bacteria;p__Bacteroidota;c__Bacteroidia;o__Cytophagales;f__Spirosomaceae;g__Arcicella;s__	bacteria	1
unknown	unknown	GL_R56_GL46_UP_1_maxbin_res.021.fasta_sub	d__Bacteria;p__Bacteroidota;c__Bacteroidia;o__Flavobacteriales;f__Flavobacteriaceae;g__Flavobacterium;s__	bacteria	1
unknown	unknown	GL_R56_GL46_UP_1_maxbin_res.028.fasta_sub	d__Bacteria;p__Proteobacteria;c__Gammaproteobacteria;o__Burkholderiales;f__Burkholderiaceae;g__Polaromonas;s__	bacteria	1
unknown	unknown	GL_R56_GL46_UP_1_P2.1.1.2.3	d__Bacteria;p__Cyanobacteria;c__Cyanobacteriia;o__Leptolyngbyales;f__Leptolyngbyaceae;g__Alkalinema;s__	bacteria	2
unknown	unknown	GL_R58_GL46_UP_3_L1.1.2.1	d__Bacteria;p__Bacteroidota;c__Bacteroidia;o__Cytophagales;f__Spirosomaceae;g__Arcicella;s__	bacteria	1
unknown	unknown	GL_R58_GL46_UP_3_maxbin_res.014.fasta_sub	d__Bacteria;p__Proteobacteria;c__Gammaproteobacteria;o__Burkholderiales;f__Burkholderiaceae;g__Polaromonas;s__	bacteria	1
unknown	unknown	GL_R58_GL46_UP_3_maxbin_res.019.fasta	d__Bacteria;p__Proteobacteria;c__Gammaproteobacteria;o__Burkholderiales;f__Burkholderiaceae;g__Polaromonas;s__	bacteria	1
unknown	unknown	GL_R58_GL46_UP_3_maxbin_res.021.fasta	d__Bacteria;p__Proteobacteria;c__Gammaproteobacteria;o__Burkholderiales;f__Burkholderiaceae;g__Polaromonas;s__	bacteria	1
unknown	unknown	GL_R59_GL47_UP_1_L5_sub	d__Bacteria;p__Actinobacteriota;c__Actinomycetia;o__Actinomycetales;f__Microbacteriaceae;g__UBA10887;s__	bacteria	2
unknown	unknown	GL_R59_GL47_UP_1_maxbin_res.010.fasta_sub	d__Bacteria;p__Proteobacteria;c__Gammaproteobacteria;o__Burkholderiales;f__Burkholderiaceae;g__Polaromonas;s__	bacteria	1
unknown	unknown	GL_R59_GL47_UP_1_P1.2.2	d__Bacteria;p__Proteobacteria;c__Gammaproteobacteria;o__Burkholderiales;f__Burkholderiaceae;g__Polaromonas;s__	bacteria	1
unknown	unknown	GL_R68_GL53_UP_2_G20	d__Bacteria;p__Deinococcota;c__Deinococci;o__Deinococcales;f__;g__;s__	bacteria	1
unknown	unknown	GL_R68_GL53_UP_2_maxbin_res.019.fasta	d__Bacteria;p__Proteobacteria;c__Gammaproteobacteria;o__Burkholderiales;f__Burkholderiaceae;g__Polaromonas;s__	bacteria	1
unknown	unknown	GL_R68_GL53_UP_2_maxbin_res.160.fasta	d__Bacteria;p__Proteobacteria;c__Gammaproteobacteria;o__Steroidobacterales;f__;g__;s__	bacteria	1
unknown	unknown	GL_R68_GL53_UP_2_O19.1.1	d__Bacteria;p__Bacteroidota;c__Bacteroidia;o__Chitinophagales;f__Chitinophagaceae;g__Ferruginibacter;s__	bacteria	1
unknown	unknown	GL_R68_GL53_UP_2_O4.4.2.1_sub	d__Bacteria;p__Bacteroidota;c__Bacteroidia;o__Chitinophagales;f__Saprospiraceae;g__;s__	bacteria	1
unknown	unknown	GL_R68_GL53_UP_2_P44	d__Bacteria;p__Proteobacteria;c__Gammaproteobacteria;o__Burkholderiales;f__Burkholderiaceae;g__;s__	bacteria	1
unknown	unknown	GL_R8_GL11_UP_1_maxbin_res.028.fasta	d__Bacteria;p__Bacteroidota;c__Bacteroidia;o__Chitinophagales;f__;g__;s__	bacteria	1
unknown	unknown	GL_R80_GL56_UP_1_C33_sub	d__Bacteria;p__Bacteroidota;c__Bacteroidia;o__Cytophagales;f__Cyclobacteriaceae;g__ELB16-189;s__	bacteria	1
unknown	unknown	GL_R80_GL56_UP_1_G11.2	d__Bacteria;p__Myxococcota;c__Polyangia;o__Polyangiales;f__Polyangiaceae;g__;s__	bacteria	3
unknown	unknown	GL_R80_GL56_UP_1_G26	d__Bacteria;p__Actinobacteriota;c__Actinomycetia;o__Actinomycetales;f__Microbacteriaceae;g__Yonghaparkia;s__	bacteria	1
unknown	unknown	GL_R80_GL56_UP_1_G3.14_sub	d__Bacteria;p__Cyanobacteria;c__Cyanobacteriia;o__Cyanobacteriales;f__Phormidiaceae;g__Microcoleus;s__	bacteria	1
unknown	unknown	GL_R80_GL56_UP_1_G3.18.2	d__Bacteria;p__Proteobacteria;c__Gammaproteobacteria;o__Xanthomonadales;f__Xanthomonadaceae;g__SCMT01;s__	bacteria	2
unknown	unknown	GL_R80_GL56_UP_1_G32	d__Bacteria;p__Bacteroidota;c__Bacteroidia;o__UBA7662;f__;g__;s__	bacteria	1
unknown	unknown	GL_R80_GL56_UP_1_maxbin_res.002.fasta	d__Bacteria;p__Proteobacteria;c__Alphaproteobacteria;o__Sphingomonadales;f__Sphingomonadaceae;g__Novosphingobium;s__	bacteria	1
unknown	unknown	GL_R80_GL56_UP_1_maxbin_res.045.fasta_sub	d__Bacteria;p__Myxococcota;c__Polyangia;o__Haliangiales;f__Haliangiaceae;g__;s__	bacteria	1
unknown	unknown	GL_R80_GL56_UP_1_O3.93	d__Bacteria;p__Proteobacteria;c__Alphaproteobacteria;o__Rhodobacterales;f__Rhodobacteraceae;g__;s__	bacteria	2
unknown	unknown	GL_R80_GL56_UP_1_P1	d__Bacteria;p__Bdellovibrionota;c__Bdellovibrionia;o__Bdellovibrionales;f__UBA1609;g__;s__	bacteria	1
unknown	unknown	GL_R80_GL56_UP_1_P3.156_sub	d__Bacteria;p__Bacteroidota;c__Bacteroidia;o__Cytophagales;f__Cyclobacteriaceae;g__ELB16-189;s__	bacteria	1
unknown	unknown	GL_R80_GL56_UP_1_P63	d__Bacteria;p__Bacteroidota;c__Bacteroidia;o__Cytophagales;f__Thermonemataceae;g__;s__	bacteria	1
unknown	unknown	GL_R80_GL56_UP_1_P8	d__Bacteria;p__Planctomycetota;c__Planctomycetes;o__Planctomycetales;f__Planctomycetaceae;g__TH-plancto1;s__	bacteria	1
unknown	unknown	GL_R81_GL56_UP_2_G29_sub	d__Bacteria;p__Proteobacteria;c__Gammaproteobacteria;o__Xanthomonadales;f__Xanthomonadaceae;g__Arenimonas;s__	bacteria	2
unknown	unknown	GL_R81_GL56_UP_2_G3.16.1.2.2	d__Bacteria;p__Proteobacteria;c__Alphaproteobacteria;o__Rhodobacterales;f__Rhodobacteraceae;g__Pseudorhodobacter_B;s__	bacteria	1
unknown	unknown	GL_R81_GL56_UP_2_G38	d__Bacteria;p__Bacteroidota;c__Rhodothermia;o__Rhodothermales;f__Rubricoccaceae;g__;s__	bacteria	1
unknown	unknown	GL_R81_GL56_UP_2_L4.1.4.21_sub	d__Bacteria;p__Bacteroidota;c__Bacteroidia;o__Cytophagales;f__Cyclobacteriaceae;g__ELB16-189;s__	bacteria	1
unknown	unknown	GL_R81_GL56_UP_2_L4.1.4.4_sub	d__Bacteria;p__Bacteroidota;c__Bacteroidia;o__Sphingobacteriales;f__Sphingobacteriaceae;g__Pedobacter;s__	bacteria	1
unknown	unknown	GL_R81_GL56_UP_2_maxbin_res.003.fasta_sub	d__Bacteria;p__Cyanobacteria;c__Cyanobacteriia;o__Leptolyngbyales;f__Leptolyngbyaceae;g__Alkalinema;s__	bacteria	1
unknown	unknown	GL_R81_GL56_UP_2_maxbin_res.011.fasta	d__Bacteria;p__Verrucomicrobiota;c__Verrucomicrobiae;o__Verrucomicrobiales;f__Akkermansiaceae;g__UBA1315;s__	bacteria	1
unknown	unknown	GL_R81_GL56_UP_2_maxbin_res.018.fasta	d__Bacteria;p__Bacteroidota;c__Bacteroidia;o__Chitinophagales;f__Chitinophagaceae;g__Ferruginibacter;s__	bacteria	1
unknown	unknown	GL_R81_GL56_UP_2_maxbin_res.019.fasta_sub	d__Bacteria;p__Proteobacteria;c__Alphaproteobacteria;o__Sphingomonadales;f__Sphingomonadaceae;g__UBA1936;s__	bacteria	1
unknown	unknown	GL_R81_GL56_UP_2_maxbin_res.033.fasta_sub	d__Bacteria;p__Gemmatimonadota;c__Gemmatimonadetes;o__Gemmatimonadales;f__Gemmatimonadaceae;g__;s__	bacteria	3
unknown	unknown	GL_R81_GL56_UP_2_maxbin_res.120.fasta_sub	d__Bacteria;p__Armatimonadota;c__BOG-944;o__Capsulimonadales;f__;g__;s__	bacteria	1
unknown	unknown	GL_R81_GL56_UP_2_O3.1.2.1.1.1_sub	d__Bacteria;p__Proteobacteria;c__Alphaproteobacteria;o__Sphingomonadales;f__Sphingomonadaceae;g__UBA1936;s__	bacteria	2
unknown	unknown	GL_R81_GL56_UP_2_O30	d__Bacteria;p__Deinococcota;c__Deinococci;o__Deinococcales;f__;g__;s__	bacteria	1
unknown	unknown	GL_R81_GL56_UP_2_P4.1.22_sub	d__Bacteria;p__Bacteroidota;c__Bacteroidia;o__Chitinophagales;f__Chitinophagaceae;g__Cnuella;s__	bacteria	2
unknown	unknown	GL_R81_GL56_UP_2_P47	d__Bacteria;p__Armatimonadota;c__BOG-944;o__Capsulimonadales;f__;g__;s__	bacteria	1
unknown	unknown	GL_R9_GL11_UP_2_G10.2	d__Bacteria;p__Bacteroidota;c__Bacteroidia;o__Cytophagales;f__Hymenobacteraceae;g__Hymenobacter;s__	bacteria	1
unknown	unknown	GL_R9_GL11_UP_2_G4.1.2	d__Bacteria;p__Proteobacteria;c__Gammaproteobacteria;o__Burkholderiales;f__Burkholderiaceae;g__Polaromonas;s__	bacteria	1

## Sheet: BGC_count_taxa
Domain	Phylum	Order	antibacterial	antibacterial-antifungal	antifungal	cytotoxic	inhibitor	unknown
Bacteria	Others	Others	5	0	0	0	0	0
Bacteria	Actinobacteriota	Others	1	0	0	0	0	0
Bacteria	Actinobacteriota	Others	28	0	0	0	1	6
Bacteria	Actinobacteriota	Actinomycetales	3	0	0	0	0	2
Bacteria	Actinobacteriota	Actinomycetales	2	0	0	0	1	2
Bacteria	Actinobacteriota	Others	1	0	0	0	0	2
Bacteria	Armatimonadota	Others	5	0	0	0	0	0
Bacteria	Armatimonadota	Others	6	0	0	0	0	2
Bacteria	Armatimonadota	Others	5	0	0	0	0	0
Bacteria	Bacteroidota	Others	3	0	0	1	0	1
Bacteria	Bacteroidota	AKYH767	7	0	0	1	0	3
Bacteria	Bacteroidota	AKYH767	6	0	0	1	0	0
Bacteria	Bacteroidota	AKYH767	1	0	0	0	0	0
Bacteria	Bacteroidota	Chitinophagales	2	0	0	0	0	2
Bacteria	Bacteroidota	Chitinophagales	4	0	0	0	0	7
Bacteria	Bacteroidota	Chitinophagales	1	0	0	0	0	3
Bacteria	Bacteroidota	Chitinophagales	9	0	0	5	0	16
Bacteria	Bacteroidota	Chitinophagales	1	0	0	0	0	0
Bacteria	Bacteroidota	Chitinophagales	2	0	0	0	0	0
Bacteria	Bacteroidota	Chitinophagales	2	0	0	0	0	0
Bacteria	Bacteroidota	Chitinophagales	63	1	0	5	0	18
Bacteria	Bacteroidota	Chitinophagales	12	0	0	4	1	1
Bacteria	Bacteroidota	Cytophagales	4	0	0	0	0	0
Bacteria	Bacteroidota	Cytophagales	2	0	0	0	0	1
Bacteria	Bacteroidota	Cytophagales	2	0	0	1	0	5
Bacteria	Bacteroidota	Cytophagales	4	0	0	0	0	1
Bacteria	Bacteroidota	Cytophagales	1	0	0	0	0	0
Bacteria	Bacteroidota	Cytophagales	34	0	0	3	0	9
Bacteria	Bacteroidota	Cytophagales	46	1	0	2	1	7
Bacteria	Bacteroidota	Cytophagales	47	0	1	0	0	6
Bacteria	Bacteroidota	Cytophagales	3	0	0	0	0	1
Bacteria	Bacteroidota	Cytophagales	5	0	0	0	0	3
Bacteria	Bacteroidota	Cytophagales	20	0	0	0	0	1
Bacteria	Bacteroidota	Cytophagales	8	0	0	0	0	0
Bacteria	Bacteroidota	Cytophagales	12	0	0	0	0	1
Bacteria	Bacteroidota	Cytophagales	3	0	0	0	1	0
Bacteria	Bacteroidota	Flavobacteriales	75	0	0	3	1	17
Bacteria	Bacteroidota	Flavobacteriales	1	0	0	1	0	1
Bacteria	Bacteroidota	Flavobacteriales	1	0	0	0	0	0
Bacteria	Bacteroidota	Flavobacteriales	1	0	0	0	0	2
Bacteria	Bacteroidota	Others	3	0	0	0	0	0
Bacteria	Bacteroidota	Sphingobacteriales	1	0	0	0	0	1
Bacteria	Bacteroidota	Sphingobacteriales	1	0	0	0	0	1
Bacteria	Bacteroidota	Sphingobacteriales	1	0	0	1	0	1
Bacteria	Bacteroidota	Others	15	0	0	0	0	4
Bacteria	Bacteroidota	Others	3	0	0	0	0	0
Bacteria	Bacteroidota	Others	3	0	0	0	0	1
Bacteria	Bdellovibrionota	Others	8	0	1	1	1	1
Bacteria	Bdellovibrionota	Bdellovibrionales	0	0	0	0	0	1
Bacteria	Bdellovibrionota	Bdellovibrionales	13	0	0	0	1	7
Bacteria	Bdellovibrionota	Bdellovibrionales	12	0	0	2	0	10
Bacteria	Bdellovibrionota	Bdellovibrionales	1	0	0	0	0	1
Bacteria	Bdellovibrionota	Others	1	0	0	0	0	0
Bacteria	Others	Others	6	0	0	0	0	0
Bacteria	Cyanobacteria	Others	10	0	0	0	1	1
Bacteria	Cyanobacteria	Cyanobacteriales	3	0	0	0	0	0
Bacteria	Cyanobacteria	Cyanobacteriales	27	0	0	1	7	0
Bacteria	Cyanobacteria	Cyanobacteriales	43	0	0	1	4	6
Bacteria	Cyanobacteria	Cyanobacteriales	1	0	0	0	0	0
Bacteria	Cyanobacteria	Others	48	0	4	6	2	7
Bacteria	Deinococcota	Deinococcales	39	0	0	1	0	16
Bacteria	Deinococcota	Deinococcales	0	0	0	0	0	1
Bacteria	Others	Others	14	0	0	1	0	7
Bacteria	Myxococcota	Others	7	0	0	0	0	2
Bacteria	Myxococcota	Polyangiales	31	0	0	0	0	10
Bacteria	Myxococcota	Polyangiales	4	0	0	0	0	0
Bacteria	Myxococcota	Others	10	1	0	0	0	6
Bacteria	Patescibacteria	Others	7	0	0	0	0	0
Bacteria	Patescibacteria	Others	2	0	0	0	0	0
Bacteria	Patescibacteria	Others	1	0	0	0	0	0
Bacteria	Patescibacteria	Others	1	0	0	0	0	0
Bacteria	Patescibacteria	Absconditabacterales	1	0	0	0	0	0
Bacteria	Patescibacteria	Absconditabacterales	2	0	0	0	0	0
Bacteria	Patescibacteria	Others	2	0	0	0	0	0
Bacteria	Patescibacteria	Others	1	0	0	0	0	0
Bacteria	Patescibacteria	Others	6	0	0	0	0	0
Bacteria	Planctomycetota	Others	7	0	0	0	1	2
Bacteria	Planctomycetota	Others	4	0	0	0	0	1
Bacteria	Planctomycetota	Others	3	0	0	1	0	5
Bacteria	Proteobacteria	Others	3	0	0	0	0	0
Bacteria	Proteobacteria	Others	6	0	0	0	0	0
Bacteria	Proteobacteria	Rhizobiales	31	0	0	1	0	4
Bacteria	Proteobacteria	Rhizobiales	3	0	0	0	0	0
Bacteria	Proteobacteria	Rhodobacterales	11	0	0	0	0	3
Bacteria	Proteobacteria	Rhodobacterales	40	0	0	0	2	3
Bacteria	Proteobacteria	Rhodobacterales	1	0	0	0	0	4
Bacteria	Proteobacteria	Rhodobacterales	8	1	0	0	1	0
Bacteria	Proteobacteria	Rickettsiales	1	0	0	0	0	0
Bacteria	Proteobacteria	Rickettsiales	6	0	0	0	4	1
Bacteria	Proteobacteria	Rickettsiales	3	0	0	0	0	0
Bacteria	Proteobacteria	Sphingomonadales	6	0	0	0	0	2
Bacteria	Proteobacteria	Sphingomonadales	13	0	0	0	1	2
Bacteria	Proteobacteria	Sphingomonadales	21	0	0	1	0	5
Bacteria	Proteobacteria	Sphingomonadales	18	0	0	1	4	20
Bacteria	Proteobacteria	Burkholderiales	17	0	0	3	0	8
Bacteria	Proteobacteria	Burkholderiales	2	0	0	0	0	1
Bacteria	Proteobacteria	Burkholderiales	15	0	0	2	0	7
Bacteria	Proteobacteria	Burkholderiales	121	0	0	14	1	74
Bacteria	Proteobacteria	Burkholderiales	51	0	0	1	0	24
Bacteria	Proteobacteria	Burkholderiales	19	0	0	0	0	8
Bacteria	Proteobacteria	Burkholderiales	2	0	0	0	0	0
Bacteria	Proteobacteria	Burkholderiales	0	0	0	0	0	1
Bacteria	Proteobacteria	Burkholderiales	1	0	0	0	0	0
Bacteria	Proteobacteria	Burkholderiales	28	0	0	0	0	7
Bacteria	Proteobacteria	Burkholderiales	1	0	0	0	0	0
Bacteria	Proteobacteria	Burkholderiales	10	0	0	2	0	1
Bacteria	Proteobacteria	Burkholderiales	2	0	0	0	0	0
Bacteria	Proteobacteria	Others	4	0	0	0	0	2
Bacteria	Proteobacteria	Others	4	0	1	0	0	1
Bacteria	Proteobacteria	Xanthomonadales	2	0	0	1	0	2
Bacteria	Proteobacteria	Xanthomonadales	50	1	0	1	4	8
Bacteria	Others	Others	2	0	0	0	0	1
Bacteria	UBP7	Others	18	0	0	0	0	0
Bacteria	UBP7	Others	4	0	0	0	0	0
Bacteria	UBP7_A	Others	1	0	0	0	0	0
Bacteria	UBP7_A	Others	1	0	0	0	0	0
Bacteria	Verrucomicrobiota	Others	18	0	0	0	2	0
Bacteria	Verrucomicrobiota	Verrucomicrobiales	6	0	0	0	0	0
Bacteria	Verrucomicrobiota	Verrucomicrobiales	84	0	2	0	6	15
Bacteria	Verrucomicrobiota	Verrucomicrobiales	3	0	0	0	0	0
Eukaryota	Bacillariophyta	Bacillariophyta	22	0	0	0	1	1
Eukaryota	Chytridiomycetes	Chytridiomycetes	1	0	0	0	0	1
Eukaryota	Other Eukaryota	Other Eukaryota	8	0	0	0	5	3
Eukaryota	Fragilariophycidae	Fragilariophycidae	21	0	0	0	2	2
Eukaryota	Fungi	Fungi	1	0	0	0	1	2
Eukaryota	Ochromonas	Ochromonas	13	0	0	0	0	0

## Sheet: Antibacterial_BGC_count_taxa
Domain	Phylum	Order	NRP	NRP-Polyketide	Other	Polyketide	Polyketide-Terpene	RiPP	Saccharide	Saccharide-Terpene	Terpene	unknown
Bacteria	Others	Others	1	0	0	0	1	0	0	0	0	3
Bacteria	Actinobacteriota	Others	0	0	0	0	1	0	0	0	0	0
Bacteria	Actinobacteriota	Others	0	0	0	2	2	0	0	5	4	15
Bacteria	Actinobacteriota	Actinomycetales	0	0	0	0	0	0	0	0	0	3
Bacteria	Actinobacteriota	Actinomycetales	0	0	1	0	1	0	0	0	0	0
Bacteria	Actinobacteriota	Others	0	0	0	0	0	0	0	0	0	1
Bacteria	Armatimonadota	Others	1	0	0	0	0	1	0	1	0	2
Bacteria	Armatimonadota	Others	0	0	0	0	0	1	0	1	0	4
Bacteria	Armatimonadota	Others	1	1	0	0	0	0	0	0	1	2
Bacteria	Bacteroidota	Others	0	0	0	1	0	0	0	0	0	2
Bacteria	Bacteroidota	AKYH767	0	0	0	0	0	1	0	0	1	5
Bacteria	Bacteroidota	AKYH767	0	0	0	1	0	0	0	0	1	4
Bacteria	Bacteroidota	AKYH767	1	0	0	0	0	0	0	0	0	0
Bacteria	Bacteroidota	Chitinophagales	0	0	0	0	0	0	0	1	0	1
Bacteria	Bacteroidota	Chitinophagales	0	0	0	0	0	3	0	0	0	1
Bacteria	Bacteroidota	Chitinophagales	1	0	0	0	0	0	0	0	0	0
Bacteria	Bacteroidota	Chitinophagales	0	0	1	0	0	0	0	0	3	5
Bacteria	Bacteroidota	Chitinophagales	0	0	0	0	0	0	0	0	0	1
Bacteria	Bacteroidota	Chitinophagales	0	0	0	0	0	1	0	1	0	0
Bacteria	Bacteroidota	Chitinophagales	0	0	0	0	0	0	1	1	0	0
Bacteria	Bacteroidota	Chitinophagales	0	0	0	5	0	4	1	25	7	21
Bacteria	Bacteroidota	Chitinophagales	0	1	1	1	0	1	0	1	0	7
Bacteria	Bacteroidota	Cytophagales	1	0	0	0	0	0	0	0	1	2
Bacteria	Bacteroidota	Cytophagales	0	0	0	0	0	0	0	0	2	0
Bacteria	Bacteroidota	Cytophagales	0	0	0	0	0	1	0	0	0	1
Bacteria	Bacteroidota	Cytophagales	0	0	0	1	0	1	0	0	0	2
Bacteria	Bacteroidota	Cytophagales	0	0	0	1	0	0	0	0	0	0
Bacteria	Bacteroidota	Cytophagales	0	0	0	3	0	8	0	0	5	18
Bacteria	Bacteroidota	Cytophagales	2	0	3	1	0	3	2	8	2	25
Bacteria	Bacteroidota	Cytophagales	1	0	1	0	0	13	0	3	1	28
Bacteria	Bacteroidota	Cytophagales	0	0	0	0	0	0	0	0	1	2
Bacteria	Bacteroidota	Cytophagales	0	0	1	0	0	2	0	0	0	2
Bacteria	Bacteroidota	Cytophagales	0	0	3	2	0	2	0	4	0	9
Bacteria	Bacteroidota	Cytophagales	0	0	0	1	0	0	0	1	0	6
Bacteria	Bacteroidota	Cytophagales	0	0	0	1	0	1	0	2	1	7
Bacteria	Bacteroidota	Cytophagales	0	0	0	0	0	1	0	0	1	1
Bacteria	Bacteroidota	Flavobacteriales	8	0	4	15	0	11	0	10	4	23
Bacteria	Bacteroidota	Flavobacteriales	0	0	0	0	0	0	0	0	0	1
Bacteria	Bacteroidota	Flavobacteriales	0	0	0	0	0	1	0	0	0	0
Bacteria	Bacteroidota	Flavobacteriales	0	0	0	0	0	0	0	0	0	1
Bacteria	Bacteroidota	Others	0	0	0	0	0	0	0	1	0	2
Bacteria	Bacteroidota	Sphingobacteriales	0	0	0	0	0	1	0	0	0	0
Bacteria	Bacteroidota	Sphingobacteriales	0	1	0	0	0	0	0	0	0	0
Bacteria	Bacteroidota	Sphingobacteriales	0	0	0	0	0	0	0	0	0	1
Bacteria	Bacteroidota	Others	0	0	0	0	0	0	6	1	1	7
Bacteria	Bacteroidota	Others	0	0	0	0	0	0	0	0	0	3
Bacteria	Bacteroidota	Others	0	0	0	0	0	1	1	0	0	1
Bacteria	Bdellovibrionota	Others	3	1	0	1	0	0	1	0	0	2
Bacteria	Bdellovibrionota	Bdellovibrionales	0	0	0	0	0	0	0	3	4	6
Bacteria	Bdellovibrionota	Bdellovibrionales	1	1	1	4	0	2	0	0	0	3
Bacteria	Bdellovibrionota	Bdellovibrionales	0	0	0	0	0	0	0	0	0	1
Bacteria	Bdellovibrionota	Others	0	0	0	0	0	0	0	1	0	0
Bacteria	Others	Others	0	0	0	0	0	2	0	1	0	3
Bacteria	Cyanobacteria	Others	0	1	0	1	0	6	0	0	0	2
Bacteria	Cyanobacteria	Cyanobacteriales	1	0	0	0	0	1	0	0	0	1
Bacteria	Cyanobacteria	Cyanobacteriales	16	0	2	3	0	1	0	0	1	4
Bacteria	Cyanobacteria	Cyanobacteriales	9	0	0	1	0	12	1	0	6	14
Bacteria	Cyanobacteria	Cyanobacteriales	0	1	0	0	0	0	0	0	0	0
Bacteria	Cyanobacteria	Others	7	1	1	3	0	3	0	3	10	20
Bacteria	Others	Others	0	0	0	3	0	9	1	1	2	23
Bacteria	Others	Others	2	1	0	3	0	2	1	1	0	4
Bacteria	Myxococcota	Others	0	0	0	0	0	0	0	0	0	7
Bacteria	Myxococcota	Polyangiales	2	0	0	7	0	4	2	0	1	15
Bacteria	Myxococcota	Polyangiales	0	0	0	0	0	1	0	0	0	3
Bacteria	Myxococcota	Others	1	0	0	4	0	0	0	0	1	4
Bacteria	Patescibacteria	Others	0	0	0	0	0	0	0	1	0	6
Bacteria	Patescibacteria	Others	0	0	0	0	0	1	0	0	0	1
Bacteria	Patescibacteria	Others	0	0	0	0	0	0	1	0	0	0
Bacteria	Patescibacteria	Others	0	0	0	0	0	1	0	0	0	0
Bacteria	Patescibacteria	Absconditabacterales	0	0	0	0	0	0	0	0	0	1
Bacteria	Patescibacteria	Absconditabacterales	0	0	0	0	0	0	0	0	0	2
Bacteria	Patescibacteria	Others	0	0	0	0	0	0	0	2	0	0
Bacteria	Patescibacteria	Others	0	0	0	0	1	0	0	0	0	0
Bacteria	Patescibacteria	Others	0	0	0	0	0	3	0	1	0	2
Bacteria	Planctomycetota	Others	0	0	1	1	0	0	0	1	1	3
Bacteria	Planctomycetota	Others	0	0	0	0	0	2	0	0	1	1
Bacteria	Planctomycetota	Others	1	1	0	0	0	0	0	1	0	0
Bacteria	Proteobacteria	Others	0	0	0	0	0	1	0	0	0	2
Bacteria	Proteobacteria	Others	0	0	0	0	0	0	1	0	0	5
Bacteria	Proteobacteria	Rhizobiales	2	0	2	1	0	4	0	0	1	21
Bacteria	Proteobacteria	Rhizobiales	0	0	0	0	0	0	0	0	1	2
Bacteria	Proteobacteria	Rhodobacterales	2	0	2	2	0	0	0	0	1	4
Bacteria	Proteobacteria	Rhodobacterales	4	2	3	10	0	0	0	0	0	21
Bacteria	Proteobacteria	Rhodobacterales	0	0	0	0	0	0	0	0	0	1
Bacteria	Proteobacteria	Rhodobacterales	1	0	2	0	0	1	0	0	0	4
Bacteria	Proteobacteria	Rickettsiales	0	0	0	0	0	0	0	0	0	1
Bacteria	Proteobacteria	Rickettsiales	3	0	0	0	0	3	0	0	0	0
Bacteria	Proteobacteria	Rickettsiales	0	0	3	0	0	0	0	0	0	0
Bacteria	Proteobacteria	Sphingomonadales	0	0	0	1	0	0	1	1	1	2
Bacteria	Proteobacteria	Sphingomonadales	1	0	0	0	0	3	0	1	2	6
Bacteria	Proteobacteria	Sphingomonadales	0	0	1	0	0	3	0	0	2	15
Bacteria	Proteobacteria	Sphingomonadales	7	1	0	3	0	2	0	0	1	4
Bacteria	Proteobacteria	Burkholderiales	0	0	1	0	0	1	0	0	3	12
Bacteria	Proteobacteria	Burkholderiales	0	0	0	0	0	2	0	0	0	0
Bacteria	Proteobacteria	Burkholderiales	0	1	1	1	0	0	0	0	0	12
Bacteria	Proteobacteria	Burkholderiales	3	1	0	3	0	7	0	10	16	81
Bacteria	Proteobacteria	Burkholderiales	0	3	4	8	0	7	0	1	1	27
Bacteria	Proteobacteria	Burkholderiales	0	1	0	1	0	2	0	1	4	10
Bacteria	Proteobacteria	Burkholderiales	1	0	0	0	0	0	0	0	0	1
Bacteria	Proteobacteria	Burkholderiales	0	0	0	1	0	0	0	0	0	0
Bacteria	Proteobacteria	Burkholderiales	0	0	0	0	0	4	0	1	1	22
Bacteria	Proteobacteria	Burkholderiales	1	0	0	0	0	0	0	0	0	0
Bacteria	Proteobacteria	Burkholderiales	0	0	0	0	0	0	0	2	1	7
Bacteria	Proteobacteria	Burkholderiales	0	0	0	0	0	0	0	1	0	1
Bacteria	Proteobacteria	Others	0	0	0	3	0	0	0	0	0	1
Bacteria	Proteobacteria	Others	0	0	0	0	0	0	1	0	1	2
Bacteria	Proteobacteria	Xanthomonadales	0	0	0	0	0	1	0	0	0	1
Bacteria	Proteobacteria	Xanthomonadales	15	2	2	14	0	6	0	1	3	7
Bacteria	Others	Others	0	0	0	0	0	0	1	0	0	1
Bacteria	UBP7	Others	0	0	0	0	0	6	1	2	0	9
Bacteria	UBP7	Others	0	0	0	0	0	4	0	0	0	0
Bacteria	UBP7_A	Others	0	0	0	0	0	0	0	0	0	1
Bacteria	UBP7_A	Others	0	0	0	0	0	1	0	0	0	0
Bacteria	Verrucomicrobiota	Others	0	0	0	3	0	0	0	0	5	10
Bacteria	Verrucomicrobiota	Verrucomicrobiales	2	0	0	1	0	0	0	0	0	3
Bacteria	Verrucomicrobiota	Verrucomicrobiales	4	4	2	11	0	3	1	1	5	53
Bacteria	Verrucomicrobiota	Verrucomicrobiales	1	0	0	0	0	0	0	1	0	1
Eukaryota	Bacillariophyta	Bacillariophyta	3	0	0	3	0	0	1	1	2	12
Eukaryota	Chytridiomycetes	Chytridiomycetes	0	0	0	0	0	0	0	0	0	1
Eukaryota	Other Eukaryota	Other Eukaryota	1	0	0	0	1	0	0	0	0	6
Eukaryota	Fragilariophycidae	Fragilariophycidae	0	0	0	1	0	0	0	4	3	13
Eukaryota	Fungi	Fungi	0	0	0	0	0	0	0	0	0	1
Eukaryota	Ochromonas	Ochromonas	0	0	0	0	0	0	0	0	0	13
